# Supplementary material for: Single-cell analysis of immune and stroma cell remodeling in clear cell renal cell carcinoma primary tumors and bone metastatic lesions
Source: Genome Med. 2024 Jan 29;16:1. doi: 10.1186/s13073-023-01272-6 (PMC10823713; doi:10.1186/s13073-023-01272-6)
Supplement: Supplementary file 1 — Additional file 1: Table S1. Basic information of sample cohort. Table S2. Data quality control metrics. Table S3. Patient sample groups and cell frequency. Table S4. Signature genes for cell annotations. Table S5. List of gene signature score. Table S6. Significant ligand and receptor pairs. Table S7. Cox-regression survival result. Table S8. Flow cytometry panels for myeloid and T cells. [file 13073_2023_1272_MOESM1_ESM.xlsx]

## Sheet: Table S1
Table S1: RCC bone metastasis cases: Clinical detail
Patient ID	Identifier	Histology	Source	treatment	fractions	GSEID	Clinical notes
BM1	RCC-BM1-Tumor	ccRCC	Bone marrow	no	ccRCC Bone Met	GSE202813	L2; synchronous primary & mets tissue collection
BM1	RCC-BM1-Involve	ccRCC	Bone marrow	no	Involved	GSE202813	L2; synchronous primary & mets tissue collection
BM1	RCC-BM1-Noninvolved	ccRCC	Bone marrow	no	Distal	GSE202813	L2; synchronous primary & mets tissue collection
BM2	RCC-BM2-Tumor	ccRCC	Bone marrow	no	ccRCC Bone Met	GSE202813	T5, synchronous primary & mets tissue collection
BM2	RCC-BM2-Involve	ccRCC	Bone marrow	no	Involved	GSE202813	T5, synchronous primary & mets tissue collection
BM2	RCC-BM2-Noninvolved	ccRCC	Bone marrow	no	Distal	GSE202813	T5, synchronous primary & mets tissue collection
BM3	RCC-BM3-Tumor	ccRCC	Bone marrow	no	ccRCC Bone Met	GSE202813	L3, SRS 5 months prior; rhabdoid & sarcomatoid in primary
BM4	RCC-BM4-Tumor	ccRCC	Bone marrow	Pazopanib, sorafenib + radium-223 (last 3/2016), axitinib	ccRCC Bone Met	GSE202813	L2-L4
BM5	RCC-BM5-Tumor	ccRCC	Bone marrow	no	ccRCC Bone Met	GSE202813	C6
BM7	RCC-BM7-Tumor	ccRCC	Bone marrow	Sunitinib	ccRCC Bone Met	GSE202813	T9
BM8	RCC-BM8-Tumor	ccRCC	Bone marrow	no	ccRCC Bone Met	GSE202813
BM9	RCC-BM9-Involve	ccRCC	Bone marrow	no	Involved	GSE202813	T8
BM9	RCC-BM9-Noninvolved	ccRCC	Bone marrow	no	Distal	GSE202813	T8
BM9	RCC-BM9-Tumor	ccRCC	Bone marrow	no	ccRCC Bone Met	GSE202813	T8
BM10	RCC-BM10-Tumor	ccRCC	Bone marrow	no	ccRCC Bone Met	GSE202813	T7; SBRT to that level completed 10/26/18, surgery 1/25/19
BM10	RCC-BM10-Involve	ccRCC	Bone marrow	no	Involved	GSE202813	T7; SBRT to that level completed 10/26/18, surgery 1/25/19
BM10	RCC-BM10-Noninvolved	ccRCC	Bone marrow	no	Distal	GSE202813	T7; SBRT to that level completed 10/26/18, surgery 1/25/19
PR2	RCC-PR2-PTumor	ccRCC	kidney	no	ccRCC primary	GSE178481	pT1a
PR3	RCC-PR3-PTumor1	ccRCC	kidney	no	ccRCC primary	GSE178481	3 pieces taken from different sites. Involvning branches of renal vein
PR3	RCC-PR3-PTumor2	ccRCC	kidney	no	ccRCC primary	GSE178481	3 pieces taken from different sites. Involvning branches of renal vein
PR3	RCC-PR3-PTumor3	ccRCC	kidney	no	ccRCC primary	GSE178481	3 pieces taken from different sites. Involvning branches of renal vein
PR4	RCC-PR4-PTumor	ccRCC	kidney	no	ccRCC primary	GSE178481	Present in renal vein branches. pT3a
PR5	RCC-PR5-PTumor1	ccRCC	kidney	no	ccRCC primary	GSE178481	Sectioned from 3 locations. Picture exist. pT3a
PR5	RCC-PR5-PTumor2	ccRCC	kidney	no	ccRCC primary	GSE178481	Sectioned from 3 locations. Picture exist. pT3a
PR5	RCC-PR5-PTumor3	ccRCC	kidney	no	ccRCC primary	GSE178481	Sectioned from 3 locations. Picture exist. pT3a
PR6	RCC-PR6-PTumor	ccRCC	kidney	no	ccRCC primary	GSE178481	pT1a
PR7	RCC-PR7-PTumor	ccRCC	kidney	no	ccRCC primary	GSE178481	pT1a
PR9	RCC-PR9-PTumor	ccRCC	kidney	chemotherapy for collicular lymphoma	ccRCC primary	GSE178481	chemotherapy for collicular lymphoma
BM1	RCC-BM1-Tumor	ccRCC	kidney	no	ccRCC primary	GSE178481	L2; synchronous primary & mets tissue collection
BM1	RCC-BM1-PTumor	ccRCC	kidney	no	ccRCC primary	GSE178481	L2; synchronous primary & mets tissue collection
BM2	RCC-BM2-Tumor	ccRCC	kidney	no	ccRCC primary	GSE178481	T5, synchronous primary & mets tissue collection
BM2	RCC-BM2-PTumor1	ccRCC	kidney	no	ccRCC primary	GSE178481	T5, synchronous primary & mets tissue collection
BM2	RCC-BM2-PTumor2	ccRCC	kidney	no	ccRCC primary	GSE178481	T5, synchronous primary & mets tissue collection
Human Benign patients
Patient ID	Sample ID	App Prefix	Sample type	Sample description
ID_BMM1-N	BMM1-Niche-stroma	BM1-N	Human benign bone marrow niche	Benign bone marow from hip-replacement surgery; enriched for stroma markers by FACS
ID_BMM2-N	BMM2-Niche-stroma	BM2-N	Human benign bone marrow niche	Benign bone marow from hip-replacement surgery; enriched for stroma markers by FACS
ID_BMM3-N	BMM3-Niche-stroma	BM3-N	Human benign bone marrow niche	Benign bone marow from hip-replacement surgery; enriched for stroma markers by FACS
ID_BMM4-N	BMM4-Niche-stroma	BM4-N	Human benign bone marrow niche	Benign bone marow from hip-replacement surgery; enriched for stroma markers by FACS
ID_BMM5-N	BMM5-Niche-stroma	BM5-N	Human benign bone marrow niche	Benign bone marow from hip-replacement surgery; enriched for stroma markers by FACS
ID_BMM6-N	BMM6-Niche-stroma	BM6-N	Human benign bone marrow niche	Benign bone marow from hip-replacement surgery; enriched for stroma markers by FACS
ID_BMM7-N	BMM8-Niche-stroma	BM7-N	Human benign bone marrow niche (bone specles only), no whole bone marrow	Benign bone marow from hip-replacement surgery; enriched for stroma markers by FACS
ID_BMM8-N	BMM9-Niche-stroma	BM8-N	Human benign bone marrow niche	Benign bone marow from hip-replacement surgery; enriched for stroma markers by FACS
ID_BMM9-N	BMM7-Niche-stroma	BM9-N	Human benign bone marrow niche	Benign bone marow from hip-replacement surgery; enriched for stroma markers by FACS
ID_BMM2-N	BMM2-Benign-immune	BMM2-Benign	Human benign bone marrow	Benign bone marow from hip-replacement surgery; Liquid Bone Maarow
ID_BMM3-N	BMM3-Benign-immune	BMM3-Benign	Human benign bone marrow	Benign bone marow from hip-replacement surgery; Liquid Bone Maarow
ID_BMM4-N	BMM4-Benign-immune	BMM4-Benign	Human benign bone marrow	Benign bone marow from hip-replacement surgery; Liquid Bone Maarow
ID_BMM5-N	BMM5-Benign-immune	BMM5-Benign	Human benign bone marrow	Benign bone marow from hip-replacement surgery; Liquid Bone Maarow
ID_BMM6-N	BMM6-Benign-immune	BMM6-Benign	Human benign bone marrow	Benign bone marow from hip-replacement surgery; Liquid Bone Maarow
ID_BMM8-N	BMM8-Benign-immune	BMM8-Benign	Human benign bone marrow	Benign bone marow from hip-replacement surgery; Liquid Bone Maarow
ID_BMM9-N	BMM9-Benign-immune	BMM9-Benign	Human benign bone marrow	Benign bone marow from hip-replacement surgery; Liquid Bone Maarow

## Sheet: Table S2
Table S2. Data quality
name	Estimated.Number.of.Cells	Mean.Reads.per.Cell	Median.Genes.per.Cell	Number.of.Reads	Total.Genes.Detected	Median.UMI.Counts.per.Cell	Sequencing.Saturation
RCC-BM10-Tumor	4533	19033	881	86277896	19820	2375	0.693
RCC-BM10-Involve	2036	71766	884	146116421	16845	2538	0.82
RCC-BM10-Noninvolved	5777	29593	750	170959543	18429	2222	0.853
RCC-BM3-Tumor	2441	80294	954	195997729	21016	2422	0.888
RCC-BM4-Tumor	997	149287	788	148839763	18172	2454	0.946
RCC-BM5-Tumor	1411	136920	1117	193194610	20213	2960	0.92
RCC-BM7-Tumor	5740	35324	856	202760392	21581	2226	0.77
RCC-BM8-Tumor	4279	53687	855	229726730	20004	2332	0.888
RCC-BM1-Tumor	4849	18867	979	91486498	21365	2497	0.458
RCC-BM1-Involve	6485	14474	781	93866438	20028	2174	0.513
RCC-BM1-Noninvolved	4026	21468	793	86430669	19631	2389	0.491
RCC-BM2-Tumor	4197	84593	1494	355038288	22192	4806	0.708
RCC-BM2-Involve	2141	54003	793	115621069	18556	2413	0.765
RCC-BM2-Noninvolved	3588	51658	1104	185349223	20190	3323	0.657
RCC-BM9-Involve	5154	29084	572	149902615	18172	1437	0.861
RCC-BM9-Noninvolved	1005	137177	862	137863016	17180	2483	0.854
RCC-BM9-Tumor	8761	18897	593	165560033	21465	1332	0.768
BMM2-Benign-immune	4554	54347	839	247497778	19691	2251	0.887
BMM3-Benign-immune	3942	33559	859	132289892	19582	2227	0.807
BMM4-Benign-immune	1529	114334	1011	174816840	19104	2903	0.919
BMM5-Benign-immune	3083	55312	1083	170529451	19985	3269	0.836
BMM6-Benign-immune	3995	34440	964	137591364	19769	2568	0.781
BMM8-Benign-immune	2255	51382	965	115867196	19162	3421	0.765
BMM9-Benign-immune	2403	44638	1066	107266628	19451	3254	0.78
BMM1-Niche-stroma	733	261599	1418	191752142	19951	3126	0.931
BMM2-Niche-stroma	2390	57180	1388	136662472	20895	2964	0.731
BMM3-Niche-stroma	1968	73796	917	145231734	19873	1745	0.918
BMM4-Niche-stroma	2122	61428	1465	130351398	20885	4709	0.786
BMM5-Niche-stroma	2206	71237	2002	157149201	21152	7114	0.668
BMM6-Niche-stroma	4168	41610	1830	173432838	21520	7234	0.601
BMM8-Niche-stroma	3476	35068	1411	121898739	21122	3982	0.718
BMM9-Niche-stroma	4295	31854	1525	162298648	22414	3541	0.609
BMM7-Niche-stroma	2836	44970	1791	238117792	22744	5264	0.642

## Sheet: Table S3
Table S3. Sample groups and cell frequence
Sample groups
ID	name	group
S1	RCC-BM10-Involve	Involved
S2	RCC-BM10-Noninvolved	Distal
S3	RCC-BM1-Involve	Involved
S4	RCC-BM1-Noninvolved	Distal
S5	RCC-BM2-Involve	Involved
S6	RCC-BM2-Noninvolved	Distal
S7	RCC-BM9-Involve	Involved
S8	RCC-BM9-Noninvolved	Distal
S9	RCC-BM10-Tumor	Bone Met
S10	RCC-BM3-Tumor	Bone Met
S11	RCC-BM4-Tumor	Bone Met
S12	RCC-BM5-Tumor	Bone Met
S13	RCC-BM7-Tumor	Bone Met
S14	RCC-BM8-Tumor	Bone Met
S15	RCC-BM1-Tumor	Bone Met
S16	RCC-BM2-Tumor	Bone Met
S17	RCC-BM9-Tumor	Bone Met
S18	BMM2-Whole	Benign
S19	BMM3-Whole	Benign
S20	BMM4-Whole	Benign
S21	BMM5-Whole	Benign
S22	BMM6-Whole	Benign
S23	BMM8-Whole	Benign
S24	BMM9-Whole	Benign
S25	O	Healthy
S26	E	Healthy
S27	B	Healthy
S28	J	Healthy
S29	C1	Healthy
S30	L	Healthy
S31	A	Healthy
S32	S1	Healthy
S33	S6k	Healthy
S34	M	Healthy
S35	F	Healthy
S36	P	Healthy
S37	BMM1-Whole	Benign
S38	BMM7-Whole	Benign
S39	RCC-BM1-Normal	adj-normal
S40	RCC-BM1-PTumor	Primary RCC
S41	RCC-BM2-Normal	adj-normal
S42	RCC-BM2-PTumor1	Primary RCC
S43	RCC-BM2-PTumor2	Primary RCC
S44	RCC-PR2-Normal	adj-normal
S45	RCC-PR2-PTumor	Primary RCC
S46	RCC-PR3-Normal	adj-normal
S47	RCC-PR3-PTumor1	Primary RCC
S48	RCC-PR3-PTumor2	Primary RCC
S49	RCC-PR3-PTumor3	Primary RCC
S50	RCC-PR4-Normal	adj-normal
S51	RCC-PR4-PTumor	Primary RCC
S52	RCC-PR5-Normal	adj-normal
S53	RCC-PR5-PTumor1	Primary RCC
S54	RCC-PR5-PTumor2	Primary RCC
S55	RCC-PR5-PTumor3	Primary RCC
S56	RCC-PR6-Normal	adj-normal
S57	RCC-PR6-PTumor	Primary RCC
S58	RCC-PR7-PTumor	Primary RCC
S59	RCC-PR8-Normal	adj-normal
S60	RCC-PR9-Normal	adj-normal
S61	RCC-PR9-PTumor	Primary RCC
Fig. 2B: Comparision of myeloid cell subsets abundance
.y.	group1	group2	p	p.adj	p.format	p.signif	method	cell
pc.of.sample	Healthy	Benign	0.750269	1	0.75027	ns	Wilcoxon	Macrophage
pc.of.sample	Healthy	Distal	0.212088	1	0.21209	ns	Wilcoxon	Macrophage
pc.of.sample	Healthy	Involved	0.861538	1	0.86154	ns	Wilcoxon	Macrophage
pc.of.sample	Healthy	Tumor	0.000938999	0.0094	0.00094	***	Wilcoxon	Macrophage
pc.of.sample	Benign	Distal	0.609524	1	0.60952	ns	Wilcoxon	Macrophage
pc.of.sample	Benign	Involved	0.914286	1	0.91429	ns	Wilcoxon	Macrophage
pc.of.sample	Benign	Tumor	0.0047952	0.043	0.0048	**	Wilcoxon	Macrophage
pc.of.sample	Distal	Involved	0.342857	1	0.34286	ns	Wilcoxon	Macrophage
pc.of.sample	Distal	Tumor	0.00559441	0.045	0.00559	**	Wilcoxon	Macrophage
pc.of.sample	Involved	Tumor	0.0195804	0.14	0.01958	*	Wilcoxon	Macrophage
pc.of.sample	Healthy	Benign	0.437083	1	0.44	ns	Wilcoxon	mDC
pc.of.sample	Healthy	Distal	0.861538	1	0.86	ns	Wilcoxon	mDC
pc.of.sample	Healthy	Involved	0.379121	1	0.38	ns	Wilcoxon	mDC
pc.of.sample	Healthy	Tumor	0.807805	1	0.81	ns	Wilcoxon	mDC
pc.of.sample	Benign	Distal	0.761905	1	0.76	ns	Wilcoxon	mDC
pc.of.sample	Benign	Involved	0.257143	1	0.26	ns	Wilcoxon	mDC
pc.of.sample	Benign	Tumor	0.775624	1	0.78	ns	Wilcoxon	mDC
pc.of.sample	Distal	Involved	0.342857	1	0.34	ns	Wilcoxon	mDC
pc.of.sample	Distal	Tumor	0.93986	1	0.94	ns	Wilcoxon	mDC
pc.of.sample	Involved	Tumor	0.33007	1	0.33	ns	Wilcoxon	mDC
pc.of.sample	Healthy	Benign	0.00969619	0.087	0.0097	**	Wilcoxon	Mono-1
pc.of.sample	Healthy	Distal	0.0417582	0.25	0.0418	*	Wilcoxon	Mono-1
pc.of.sample	Healthy	Involved	0.0197802	0.16	0.0198	*	Wilcoxon	Mono-1
pc.of.sample	Healthy	Tumor	0.0490729	0.25	0.0491	*	Wilcoxon	Mono-1
pc.of.sample	Benign	Distal	0.609524	1	0.6095	ns	Wilcoxon	Mono-1
pc.of.sample	Benign	Involved	0.914286	1	0.9143	ns	Wilcoxon	Mono-1
pc.of.sample	Benign	Tumor	0.0047952	0.048	0.0048	**	Wilcoxon	Mono-1
pc.of.sample	Distal	Involved	0.685714	1	0.6857	ns	Wilcoxon	Mono-1
pc.of.sample	Distal	Tumor	0.0503497	0.25	0.0503	ns	Wilcoxon	Mono-1
pc.of.sample	Involved	Tumor	0.0195804	0.16	0.0196	*	Wilcoxon	Mono-1
pc.of.sample	Healthy	Benign	0.000754148	0.0075	0.00075	***	Wilcoxon	Mono-2
pc.of.sample	Healthy	Distal	0.316484	1	0.31648	ns	Wilcoxon	Mono-2
pc.of.sample	Healthy	Involved	0.952747	1	0.95275	ns	Wilcoxon	Mono-2
pc.of.sample	Healthy	Tumor	0.128534	0.77	0.12853	ns	Wilcoxon	Mono-2
pc.of.sample	Benign	Distal	0.0380952	0.3	0.0381	*	Wilcoxon	Mono-2
pc.of.sample	Benign	Involved	0.00952381	0.086	0.00952	**	Wilcoxon	Mono-2
pc.of.sample	Benign	Tumor	0.0879121	0.62	0.08791	ns	Wilcoxon	Mono-2
pc.of.sample	Distal	Involved	0.485714	1	0.48571	ns	Wilcoxon	Mono-2
pc.of.sample	Distal	Tumor	0.93986	1	0.93986	ns	Wilcoxon	Mono-2
pc.of.sample	Involved	Tumor	0.413986	1	0.41399	ns	Wilcoxon	Mono-2
pc.of.sample	Healthy	Benign	0.00204697	0.018	0.00205	**	Wilcoxon	Mono-3
pc.of.sample	Healthy	Distal	0.17033	0.74	0.17033	ns	Wilcoxon	Mono-3
pc.of.sample	Healthy	Involved	0.683516	1	0.68352	ns	Wilcoxon	Mono-3
pc.of.sample	Healthy	Tumor	0.000660021	0.0066	0.00066	***	Wilcoxon	Mono-3
pc.of.sample	Benign	Distal	0.0666667	0.53	0.06667	ns	Wilcoxon	Mono-3
pc.of.sample	Benign	Involved	0.0666667	0.53	0.06667	ns	Wilcoxon	Mono-3
pc.of.sample	Benign	Tumor	0.863936	1	0.86394	ns	Wilcoxon	Mono-3
pc.of.sample	Distal	Involved	1	1	1	ns	Wilcoxon	Mono-3
pc.of.sample	Distal	Tumor	0.0755245	0.53	0.07552	ns	Wilcoxon	Mono-3
pc.of.sample	Involved	Tumor	0.148252	0.74	0.14825	ns	Wilcoxon	Mono-3
pc.of.sample	Healthy	Benign	0.750269	1	0.7503	ns	Wilcoxon	Monocyte pro
pc.of.sample	Healthy	Distal	0.952747	1	0.9527	ns	Wilcoxon	Monocyte pro
pc.of.sample	Healthy	Involved	0.078022	0.62	0.078	ns	Wilcoxon	Monocyte pro
pc.of.sample	Healthy	Tumor	0.0183853	0.17	0.0184	*	Wilcoxon	Monocyte pro
pc.of.sample	Benign	Distal	0.761905	1	0.7619	ns	Wilcoxon	Monocyte pro
pc.of.sample	Benign	Involved	0.114286	0.74	0.1143	ns	Wilcoxon	Monocyte pro
pc.of.sample	Benign	Tumor	0.00759241	0.076	0.0076	**	Wilcoxon	Monocyte pro
pc.of.sample	Distal	Involved	0.342857	1	0.3429	ns	Wilcoxon	Monocyte pro
pc.of.sample	Distal	Tumor	0.106294	0.74	0.1063	ns	Wilcoxon	Monocyte pro
pc.of.sample	Involved	Tumor	0.93986	1	0.9399	ns	Wilcoxon	Monocyte pro
Fig. S1H: Statistical significance of inter-individual gene expression distances
group1	group2	p	p.adj	p.format	p.signif	method
Healthy	Benign	2.48307e-12	2e-11	2.5e-12	****	Wilcoxon
Healthy	Distal	0.215078	0.43	0.21508	ns	Wilcoxon
Healthy	Involved	1.28571e-05	6.4e-05	1.3e-05	****	Wilcoxon
Healthy	Tumor	1.07033e-17	9.6e-17	< 2e-16	****	Wilcoxon
Benign	Distal	2.57447e-07	1.5e-06	2.6e-07	****	Wilcoxon
Benign	Involved	1.64566e-07	1.2e-06	1.6e-07	****	Wilcoxon
Benign	Tumor	6.69079e-19	6.7e-18	< 2e-16	****	Wilcoxon
Distal	Involved	0.0118006	0.035	0.0118	*	Wilcoxon
Distal	Tumor	0.000625952	0.0025	0.00063	***	Wilcoxon
Involved	Tumor	0.649912	0.65	0.64991	ns	Wilcoxon
Fig . S3D: Comparision of T cell subsets abundance
.y.	group1	group2	p	p.adj	p.format	p.signif	method	cell
pc.of.sample	Healthy	Benign	0.482416	1	0.482	ns	Wilcoxon	CD4 Naive
pc.of.sample	Healthy	Distal	0.0582418	0.35	0.058	ns	Wilcoxon	CD4 Naive
pc.of.sample	Healthy	Involved	0.77033	1	0.77	ns	Wilcoxon	CD4 Naive
pc.of.sample	Healthy	Tumor	0.0183853	0.17	0.018	*	Wilcoxon	CD4 Naive
pc.of.sample	Benign	Distal	0.315152	1	0.315	ns	Wilcoxon	CD4 Naive
pc.of.sample	Benign	Involved	0.787879	1	0.788	ns	Wilcoxon	CD4 Naive
pc.of.sample	Benign	Tumor	0.0311189	0.25	0.031	*	Wilcoxon	CD4 Naive
pc.of.sample	Distal	Involved	0.2	1	0.2	ns	Wilcoxon	CD4 Naive
pc.of.sample	Distal	Tumor	0.0111888	0.11	0.011	*	Wilcoxon	CD4 Naive
pc.of.sample	Involved	Tumor	0.0503497	0.35	0.05	ns	Wilcoxon	CD4 Naive
pc.of.sample	Healthy	Benign	0.0556482	0.33	0.0556	ns	Wilcoxon	CD8 Naive
pc.of.sample	Healthy	Distal	0.103297	0.41	0.1033	ns	Wilcoxon	CD8 Naive
pc.of.sample	Healthy	Involved	0.00769231	0.062	0.0077	**	Wilcoxon	CD8 Naive
pc.of.sample	Healthy	Tumor	8.16521e-05	0.00082	8.2e-05	****	Wilcoxon	CD8 Naive
pc.of.sample	Benign	Distal	0.527273	1	0.5273	ns	Wilcoxon	CD8 Naive
pc.of.sample	Benign	Involved	0.0727273	0.36	0.0727	ns	Wilcoxon	CD8 Naive
pc.of.sample	Benign	Tumor	0.00332168	0.03	0.0033	**	Wilcoxon	CD8 Naive
pc.of.sample	Distal	Involved	0.685714	1	0.6857	ns	Wilcoxon	CD8 Naive
pc.of.sample	Distal	Tumor	0.0335664	0.23	0.0336	*	Wilcoxon	CD8 Naive
pc.of.sample	Involved	Tumor	0.106294	0.41	0.1063	ns	Wilcoxon	CD8 Naive
pc.of.sample	Healthy	Benign	3.9692e-05	0.0004	4e-05	****	Wilcoxon	CTL-1
pc.of.sample	Healthy	Distal	0.17033	0.68	0.17033	ns	Wilcoxon	CTL-1
pc.of.sample	Healthy	Involved	0.379121	1	0.37912	ns	Wilcoxon	CTL-1
pc.of.sample	Healthy	Tumor	0.000129282	0.0012	0.00013	***	Wilcoxon	CTL-1
pc.of.sample	Benign	Distal	0.00606061	0.048	0.00606	**	Wilcoxon	CTL-1
pc.of.sample	Benign	Involved	0.0242424	0.17	0.02424	*	Wilcoxon	CTL-1
pc.of.sample	Benign	Tumor	1	1	1	ns	Wilcoxon	CTL-1
pc.of.sample	Distal	Involved	1	1	1	ns	Wilcoxon	CTL-1
pc.of.sample	Distal	Tumor	0.0503497	0.3	0.05035	ns	Wilcoxon	CTL-1
pc.of.sample	Involved	Tumor	0.0503497	0.3	0.05035	ns	Wilcoxon	CTL-1
pc.of.sample	Healthy	Benign	0.0283401	0.26	0.0283	*	Wilcoxon	CTL-2
pc.of.sample	Healthy	Distal	0.446154	1	0.4462	ns	Wilcoxon	CTL-2
pc.of.sample	Healthy	Involved	0.379121	1	0.3791	ns	Wilcoxon	CTL-2
pc.of.sample	Healthy	Tumor	0.111054	0.78	0.1111	ns	Wilcoxon	CTL-2
pc.of.sample	Benign	Distal	0.00606061	0.061	0.0061	**	Wilcoxon	CTL-2
pc.of.sample	Benign	Involved	0.787879	1	0.7879	ns	Wilcoxon	CTL-2
pc.of.sample	Benign	Tumor	0.536014	1	0.536	ns	Wilcoxon	CTL-2
pc.of.sample	Distal	Involved	0.2	1	0.2	ns	Wilcoxon	CTL-2
pc.of.sample	Distal	Tumor	0.0335664	0.27	0.0336	*	Wilcoxon	CTL-2
pc.of.sample	Involved	Tumor	0.93986	1	0.9399	ns	Wilcoxon	CTL-2
pc.of.sample	Healthy	Benign	3.9692e-05	0.00036	4e-05	****	Wilcoxon	CTL-3
pc.of.sample	Healthy	Distal	0.212088	0.42	0.212	ns	Wilcoxon	CTL-3
pc.of.sample	Healthy	Involved	0.0197802	0.14	0.02	*	Wilcoxon	CTL-3
pc.of.sample	Healthy	Tumor	6.80434e-06	6.8e-05	6.8e-06	****	Wilcoxon	CTL-3
pc.of.sample	Benign	Distal	0.0424242	0.21	0.042	*	Wilcoxon	CTL-3
pc.of.sample	Benign	Involved	0.0242424	0.15	0.024	*	Wilcoxon	CTL-3
pc.of.sample	Benign	Tumor	0.0907343	0.3	0.091	ns	Wilcoxon	CTL-3
pc.of.sample	Distal	Involved	0.885714	0.89	0.886	ns	Wilcoxon	CTL-3
pc.of.sample	Distal	Tumor	0.0111888	0.09	0.011	*	Wilcoxon	CTL-3
pc.of.sample	Involved	Tumor	0.0755245	0.3	0.076	ns	Wilcoxon	CTL-3
pc.of.sample	Healthy	Benign	0.261411	1	0.261	ns	Wilcoxon	NK1
pc.of.sample	Healthy	Distal	0.17033	1	0.17	ns	Wilcoxon	NK1
pc.of.sample	Healthy	Involved	0.0417582	0.42	0.042	*	Wilcoxon	NK1
pc.of.sample	Healthy	Tumor	0.422107	1	0.422	ns	Wilcoxon	NK1
pc.of.sample	Benign	Distal	0.787879	1	0.788	ns	Wilcoxon	NK1
pc.of.sample	Benign	Involved	0.0727273	0.65	0.073	ns	Wilcoxon	NK1
pc.of.sample	Benign	Tumor	0.757692	1	0.758	ns	Wilcoxon	NK1
pc.of.sample	Distal	Involved	0.2	1	0.2	ns	Wilcoxon	NK1
pc.of.sample	Distal	Tumor	0.71049	1	0.71	ns	Wilcoxon	NK1
pc.of.sample	Involved	Tumor	0.106294	0.85	0.106	ns	Wilcoxon	NK1
pc.of.sample	Healthy	Benign	0.0683496	0.48	0.0683	ns	Wilcoxon	NK2
pc.of.sample	Healthy	Distal	0.446154	1	0.4462	ns	Wilcoxon	NK2
pc.of.sample	Healthy	Involved	0.0417582	0.33	0.0418	*	Wilcoxon	NK2
pc.of.sample	Healthy	Tumor	0.00243595	0.024	0.0024	**	Wilcoxon	NK2
pc.of.sample	Benign	Distal	0.927273	1	0.9273	ns	Wilcoxon	NK2
pc.of.sample	Benign	Involved	0.527273	1	0.5273	ns	Wilcoxon	NK2
pc.of.sample	Benign	Tumor	0.0229021	0.21	0.0229	*	Wilcoxon	NK2
pc.of.sample	Distal	Involved	0.685714	1	0.6857	ns	Wilcoxon	NK2
pc.of.sample	Distal	Tumor	0.106294	0.64	0.1063	ns	Wilcoxon	NK2
pc.of.sample	Involved	Tumor	0.413986	1	0.414	ns	Wilcoxon	NK2
pc.of.sample	Healthy	Benign	0.836945	1	0.837	ns	Wilcoxon	NKT
pc.of.sample	Healthy	Distal	0.261538	1	0.262	ns	Wilcoxon	NKT
pc.of.sample	Healthy	Involved	0.0417582	0.42	0.042	*	Wilcoxon	NKT
pc.of.sample	Healthy	Tumor	0.277318	1	0.277	ns	Wilcoxon	NKT
pc.of.sample	Benign	Distal	0.109091	0.85	0.109	ns	Wilcoxon	NKT
pc.of.sample	Benign	Involved	0.0727273	0.65	0.073	ns	Wilcoxon	NKT
pc.of.sample	Benign	Tumor	0.141608	0.85	0.142	ns	Wilcoxon	NKT
pc.of.sample	Distal	Involved	0.2	1	0.2	ns	Wilcoxon	NKT
pc.of.sample	Distal	Tumor	0.503497	1	0.503	ns	Wilcoxon	NKT
pc.of.sample	Involved	Tumor	0.106294	0.85	0.106	ns	Wilcoxon	NKT
pc.of.sample	Healthy	Benign	0.967135	1	0.9671	ns	Wilcoxon	Proliferating T
pc.of.sample	Healthy	Distal	0.952747	1	0.9527	ns	Wilcoxon	Proliferating T
pc.of.sample	Healthy	Involved	0.446154	1	0.4462	ns	Wilcoxon	Proliferating T
pc.of.sample	Healthy	Tumor	0.00928793	0.084	0.0093	**	Wilcoxon	Proliferating T
pc.of.sample	Benign	Distal	0.787879	1	0.7879	ns	Wilcoxon	Proliferating T
pc.of.sample	Benign	Involved	0.315152	1	0.3152	ns	Wilcoxon	Proliferating T
pc.of.sample	Benign	Tumor	0.00786713	0.079	0.0079	**	Wilcoxon	Proliferating T
pc.of.sample	Distal	Involved	0.685714	1	0.6857	ns	Wilcoxon	Proliferating T
pc.of.sample	Distal	Tumor	0.0503497	0.4	0.0503	ns	Wilcoxon	Proliferating T
pc.of.sample	Involved	Tumor	0.0755245	0.53	0.0755	ns	Wilcoxon	Proliferating T
pc.of.sample	Healthy	Benign	0.000277844	0.0028	0.00028	***	Wilcoxon	Thelper
pc.of.sample	Healthy	Distal	0.261538	1	0.26154	ns	Wilcoxon	Thelper
pc.of.sample	Healthy	Involved	0.0417582	0.33	0.04176	*	Wilcoxon	Thelper
pc.of.sample	Healthy	Tumor	0.0338652	0.3	0.03387	*	Wilcoxon	Thelper
pc.of.sample	Benign	Distal	0.315152	1	0.31515	ns	Wilcoxon	Thelper
pc.of.sample	Benign	Involved	0.927273	1	0.92727	ns	Wilcoxon	Thelper
pc.of.sample	Benign	Tumor	0.606469	1	0.60647	ns	Wilcoxon	Thelper
pc.of.sample	Distal	Involved	0.485714	1	0.48571	ns	Wilcoxon	Thelper
pc.of.sample	Distal	Tumor	0.93986	1	0.93986	ns	Wilcoxon	Thelper
pc.of.sample	Involved	Tumor	0.413986	1	0.41399	ns	Wilcoxon	Thelper
pc.of.sample	Healthy	Benign	0.0221084	0.15	0.0221	*	Wilcoxon	Treg
pc.of.sample	Healthy	Distal	0.316484	0.95	0.3165	ns	Wilcoxon	Treg
pc.of.sample	Healthy	Involved	0.379121	0.95	0.3791	ns	Wilcoxon	Treg
pc.of.sample	Healthy	Tumor	8.16521e-05	0.00082	8.2e-05	****	Wilcoxon	Treg
pc.of.sample	Benign	Distal	0.0424242	0.25	0.0424	*	Wilcoxon	Treg
pc.of.sample	Benign	Involved	0.0424242	0.25	0.0424	*	Wilcoxon	Treg
pc.of.sample	Benign	Tumor	0.0907343	0.36	0.0907	ns	Wilcoxon	Treg
pc.of.sample	Distal	Involved	1	1	1	ns	Wilcoxon	Treg
pc.of.sample	Distal	Tumor	0.0027972	0.025	0.0028	**	Wilcoxon	Treg
pc.of.sample	Involved	Tumor	0.0027972	0.025	0.0028	**	Wilcoxon	Treg

## Sheet: Table S4
Table S4. Gene list used for cell annotations.
Erythroid	Endothelial cells	Pericytes	Fibroblasts	PDC	B cells	memeBell	Macrophage	Monocytes	mDC	NK	CTL	Naive Th	Thelper	Treg	Tumor	Progenitors	NK	NKT	Osteoblasts	Osteoclasts	MSCs	Pericytes	Monocyes Pro
GYPA	RAMP2	RGS5	DCN	IRF7	MS4A1	SEC11C	C1QA	S100A9	CD1C	NKG7	CD8A	CCR7	CD4	TIGIT	CA9	SPINK2	KLRC1	CD44	BGLAP	MMP9	KITL	MCAM	MPO
GATA1	TM4SF1	ACTA2	LUM	IRF4	CD79B	XBP1	C1QC	FCN1	PKIB	GNLY	CD8B	SELL	IL2	CTLA4	KRT8	IGLL1	CD44	CD8A	SPP1	SPP1	CXCL12	ACTA2	KMI67
TFRC	RNASE1	MYH11	PTN	LILRA4	BTG1	PRDX4	C1QB	S100A8	INSIG1	KLRD1	GZMH	CD4	TNF	SOD1	KRT18	SSBP2	COTL1	CD3D	IBSP	IBSP	PDGFRB	CAV1	KIAA0101
HBG1	EGFL7	MT1M	IGF1	PPP1R14B	VPREB3	SPCS2	GPR34	CSTA	CLEC10A	KLRB1	GZMA	CD3D	IL17A	TNFRSF4	PDK4	CD34	XCL1	NKG7	EBF1	TCIRG1	LEPR	RGS5	STMN1
HBB	RAMP3	FRZB	APOD	SOX4	BANK1	SSR3	CSF1R	EREG	C15orf48	FGFBP2	PTPRC	CD3E	IL17F	TNFRSF18	VEGFA	STMN1	XCL2		DCN	CTSK	NGFR	NDUFA4L2	S100A8
HBA1	PLVAP	MT1A	COL1A2	TSPAN13	CD79A	SDF2L1	MS4A4A	NEAT1	PPA1	PRF1			RORC	RTKN2	NNMT	SOX4	TBX21		LUM	ACP5	VCAM1	COL18A1
HBA2	AQP1	NDUFA4L2	FBLN1	KIAA0226	IGLL5	C19orf10		TKT		NKG7			CD4	FOXP3		PRSS57	EOMES		MGP			LHFP
HBD	ECSCR	PPP1R14A	MEG3	PTCRA	MS4A1	MANF		THBS1		GNLY			CCL20	TIGIT			FGFBP2		PCOLCE			CALD1
CA1	FKBP1A	MYLK	CXCL12	RAB11FIP1	CD79B	TMEM258		VCAN		KLRD1			CCR6	CTLA4			PRF1		CEPP1
SMIM1	AC011526.1	PHLDA1		CXCR3	BTG1	DNAJB9		TSPO		KLRB1			RORA				FCGR3A		NNMT
	EMP1			IL3RA	VPREB3			CSTA		FGFBP2							TBX21		BGN
	DARC				BANK1			LYZ		PRF1									PDGFRA
	VWF				CD79A					NKG7									IBSP
	EMCN				IGLL5														COL
					MS4A1														CALD1
																			COL3A1
																			COL1A2

## Sheet: Table S5
Table S5: signature gene list
M2 Macrophage
Gene	Function/Significance	Source (how it made it on this list)
ARG1/2 (Arginase)	Canonically defines M2- converts arginine to ornithine, decreasing ability of T Cells to use arginine.	Every relevant paper, but I think dating at least as far back as here: http://www.jimmunol.org/content/164/12/6166.long
IL10	Cytokine produced primarily by monocytes and to a lesser extent by lymphocytes; has pleiotropic effects in immunoregulation and inflammation. It down-regulates the expression of Th1 cytokines, MHC class II Ags, and costimulatory molecules on macrophages. It also enhances B cell survival, proliferation, and antibody production.	http://www.nature.com/ni/journal/v11/n10/pdf/ni.1937.pdf
CD32
CD163	High affinity scavenger receptor for hemoglobin-haptoglobin complex.	https://www.jci.org/articles/view/80006
CD23 (FCER2)	Lower-affinity receptor for FcE	https://www.jci.org/articles/view/80006
CD200R1	Encodes a receptor for the OX-2 membrane glycoprotein. Both the receptor and substrate are cell surface glycoproteins containing two immunoglobulin-like domains. This receptor is restricted to the surfaces of myeloid lineage cells and the receptor-substrate interaction may function as a myeloid downregulatory signal.	https://www.jci.org/articles/view/80006
PD-L2 (PDCD1LG2)	Inhibitory signal to T Cells via ligation with PD-1	https://www.jci.org/articles/view/80006
PD-L1 (CD274)	Inhibitory signal to T Cells via ligation with PD-2	https://www.jci.org/articles/view/80006
MARCO	Scavenger receptor. From paper to the right: "We have found that the pattern recognition scavenger receptor MARCO defines a subtype of suppressive TAMs and is linked to clinical outcome. An anti- MARCO monoclonal antibody was developed, which induces anti-tumor activity in breast and colon carcinoma, as well as in melanoma models through re- programming TAM populations to a pro-inflammatory pheno…	http://www.cell.com/cell-reports/pdf/S2211-1247(16)30529-0.pdf
CSF1R	The receptor for colony stimulating factor 1, a cytokine which controls the production, differentiation, and function of macrophages. Found to reduce M2 marker expression in murine GBM (see linked paper to the right), re-polarizing macrophages without depleting them.	http://www.nature.com/nm/journal/v19/n10/pdf/nm.3337.pdf
CD206 (MRC1)	The protein encoded by this gene is a type I membrane receptor that mediates the endocytosis of glycoproteins by macrophages. The protein has been shown to bind high-mannose structures on the surface of potentially pathogenic viruses, bacteria, and fungi so that they can be neutralized by phagocytic engulfment	http://www.nature.com/ni/journal/v11/n10/pdf/ni.1937.pdf
Il1RA (IL1RN)	The protein encoded by this gene is a member of the interleukin 1 cytokine family. This protein inhibits the activities of interleukin 1, alpha (IL1A) and interleukin 1, beta (IL1B), and modulates a variety of interleukin 1 related immune and inflammatory responses.	http://www.sciencedirect.com/science/article/pii/S0021915012006314
Il1R2	The protein encoded by this gene is a cytokine receptor that belongs to the interleukin 1 receptor family. This protein binds interleukin alpha (IL1A), interleukin beta (IL1B), and interleukin 1 receptor, type I(IL1R1/IL1RA), and acts as a decoy receptor that inhibits the activity of its ligands. Interleukin 4 (IL4) is reported to antagonize the activity of interleukin 1 by inducing the expressio…	http://www.sciencedirect.com/science/article/pii/S0021915012006315
IL4R	The binding of IL-4 or IL-13 to the IL-4 receptor on the surface of macrophages results in the alternative activation of those macrophages.	http://www.nature.com/ni/journal/v11/n10/pdf/ni.1937.pdf
CCL4	The protein encoded by this gene is a mitogen-inducible monokine and is one of the major HIV-suppressive factors produced by CD8+ T-cells. The encoded protein is secreted and has chemokinetic and inflammatory functions.	http://www.sciencedirect.com/science/article/pii/S1074761314002283
CCL13	This antimicrobial gene is one of several Cys-Cys (CC) cytokine genes clustered on the q-arm of chromosome 17. Cytokines are a family of secreted proteins involved in immunoregulatory and inflammatory processes. The CC cytokines are proteins characterized by two adjacent cysteines. The cytokine encoded by this gene displays chemotactic activity for monocytes, lymphocytes, basophils and eosinophil…	http://www.sciencedirect.com/science/article/pii/S1074761314002283
CCL20	T Reg recruitment	http://www.sciencedirect.com/science/article/pii/S1074761314002283
CCL17	Chemotactic for TH2, via CXCR4	http://www.sciencedirect.com/science/article/pii/S1074761314002283
CCL18	This chemokine attracts naive T lymphocytes toward dendritic cells and activated macrophages in lymph nodes. Its production is upregulated in these cells by IL-10, IL-4, and IL-13, which are cytokines that favour a T-helper 2 type response and are generally involved in humoral immunity or for immunosuppression. The presence of IFN-gamma, a T-helper 1 type response cytokine important for cell-medi…	https://www.ncbi.nlm.nih.gov/pmc/articles/PMC4545815/pdf/12885_2015_Article_1546.pdf
CCL22	Chemotactic for TH2, via CCR4	http://www.nature.com/ni/journal/v11/n10/pdf/ni.1937.pdf
CCL24		http://www.nature.com/ni/journal/v11/n10/pdf/ni.1937.pdf
LYVE1	This gene encodes a type I integral membrane glycoprotein. The encoded protein acts as a receptor and binds to both soluble and immobilized hyaluronan. This protein may function in lymphatic hyaluronan transport and have a role in tumor metastasis.	http://www.nature.com/ni/journal/v11/n10/pdf/ni.1937.pdf
VEGFA	Sitimulates angiogenesis, etc.	http://www.nature.com/ni/journal/v11/n10/pdf/ni.1937.pdf
VEGFB	Sitimulates angiogenesis, etc.	http://www.nature.com/ni/journal/v11/n10/pdf/ni.1937.pdf
VEGFC	Sitimulates angiogenesis, etc.	http://www.nature.com/ni/journal/v11/n10/pdf/ni.1937.pdf
VEGFD	Sitimulates angiogenesis, etc.	http://www.nature.com/ni/journal/v11/n10/pdf/ni.1937.pdf
EGF	Growth factor that stimulates cell growth, proliferation, and differentiation.	http://www.nature.com/ni/journal/v11/n10/pdf/ni.1937.pdf
Cathepsin A (CTSA)	Cathepsin proteases.	http://www.nature.com/ni/journal/v11/n10/pdf/ni.1937.pdf
CTSB	Cathepsin proteases.	http://www.nature.com/ni/journal/v11/n10/pdf/ni.1937.pdf
CSTC	Cathepsin proteases.	http://www.nature.com/ni/journal/v11/n10/pdf/ni.1937.pdf
CTSD	Cathepsin proteases.	http://www.nature.com/ni/journal/v11/n10/pdf/ni.1937.pdf
TGFB1	Immunosupression, recruitment of T Regs	http://www.nature.com/ni/journal/v11/n10/pdf/ni.1937.pdf
TGFB2	Immunosupression, recruitment of T Regs	http://www.nature.com/ni/journal/v11/n10/pdf/ni.1937.pdf
TGFB3	Immunosupression, recruitment of T Regs	http://www.nature.com/ni/journal/v11/n10/pdf/ni.1937.pdf
MMP14	Proteins of the matrix metalloproteinase (MMP) family are involved in the breakdown of extracellular matrix in normal physiological processes, such as embryonic development, reproduction, and tissue remodeling, as well as in disease processes, such as arthritis and metastasis.	http://www.nature.com/ni/journal/v11/n10/pdf/ni.1937.pdf
MMP19	Proteins of the matrix metalloproteinase (MMP) family are involved in the breakdown of extracellular matrix in normal physiological processes, such as embryonic development, reproduction, and tissue remodeling, as well as in disease processes, such as arthritis and metastasis.	http://www.nature.com/ni/journal/v11/n10/pdf/ni.1937.pdf
MMP9	Proteins of the matrix metalloproteinase (MMP) family are involved in the breakdown of extracellular matrix in normal physiological processes, such as embryonic development, reproduction, and tissue remodeling, as well as in disease processes, such as arthritis and metastasis.	http://www.nature.com/ni/journal/v11/n10/pdf/ni.1937.pdf
CLEC7A	This gene encodes a member of the C-type lectin/C-type lectin-like domain (CTL/CTLD) superfamily. The encoded glycoprotein is a small type II membrane receptor with an extracellular C-type lectin-like domain fold and a cytoplasmic domain with an immunoreceptor tyrosine-based activation motif. It functions as a pattern-recognition receptor that recognizes a variety of beta-1,3-linked and beta-1,6-…	https://www.ncbi.nlm.nih.gov/pmc/articles/PMC4545815/
WNT7b	The WNT gene family consists of structurally related genes that encode secreted signaling proteins. These proteins have been implicated in oncogenesis and in several developmental processes, including regulation of cell fate and patterning during embryogenesis.	http://www.nature.com/ni/journal/v11/n10/pdf/ni.1937.pdf
FASL	This gene is a member of the tumor necrosis factor superfamily. The primary function of the encoded transmembrane protein is the induction of apoptosis triggered by binding to FAS. The FAS/FASLG signaling pathway is essential for immune system regulation, including activation-induced cell death (AICD) of T cells and cytotoxic T lymphocyte induced cell death	http://www.nature.com/ni/journal/v11/n10/pdf/ni.1937.pdf
TNFSF12	The protein encoded by this gene is a cytokine that belongs to the tumor necrosis factor (TNF) ligand family. This protein is a ligand for the FN14/TWEAKR receptor. This cytokine has overlapping signaling functions with TNF, but displays a much wider tissue distribution. This cytokine, which exists in both membrane-bound and secreted forms, can induce apoptosis via multiple pathways of cell death…	http://www.nature.com/ni/journal/v11/n10/pdf/ni.1937.pdf
TNFSF8	The protein encoded by this gene is a cytokine that belongs to the tumor necrosis factor (TNF) ligand family. This cytokine is a ligand for TNFRSF8/CD30, which is a cell surface antigen and a marker for Hodgkin lymphoma and related hematologic malignancies. The engagement of this cytokine expressed on B cell surface plays an inhibitory role in modulating Ig class switch.	http://www.nature.com/ni/journal/v11/n10/pdf/ni.1937.pdf
CD276 (B7-H3)	The protein encoded by this gene belongs to the immunoglobulin superfamily, and thought to participate in the regulation of T-cell-mediated immune response.	https://www.ncbi.nlm.nih.gov/pubmed/19544488
VTCN1 (BH-H4)	This gene encodes a protein belonging to the B7 costimulatory protein family. Proteins in this family are present on the surface of antigen-presenting cells and interact with ligand bound to receptors on the surface of T cells. Studies have shown that high levels of the encoded protein has been correlated with tumor progression	http://www.cell.com/immunity/abstract/S1074-7613(03)00152-3?_returnURL=http%3A%2F%2Flinkinghub.elsevier.com%2Fretrieve%2Fpii%2FS1074761303001523%3Fshowall%3Dtrue
MSR1 (CD204)	This gene encodes the class A macrophage scavenger receptors, which include three different types (1, 2, 3) generated by alternative splicing of this gene. These receptors or isoforms are macrophage-specific trimeric integral membrane glycoproteins and have been implicated in many macrophage-associated physiological and pathological processes	https://www.ncbi.nlm.nih.gov/pmc/articles/PMC3188859/
FN1	This gene encodes fibronectin, a glycoprotein present in a soluble dimeric form in plasma, and in a dimeric or multimeric form at the cell surface and in extracellular matrix. The encoded preproprotein is proteolytically processed to generate the mature protein. Fibronectin is involved in cell adhesion and migration processes including embryogenesis, wound healing, blood coagulation, host defense…	https://www.ncbi.nlm.nih.gov/pmc/articles/PMC4545815/pdf/12885_2015_Article_1546.pdf
IRF4	The protein encoded by this gene belongs to the IRF (interferon regulatory factor) family of transcription factors, characterized by an unique tryptophan pentad repeat DNA-binding domain. The IRFs are important in the regulation of interferons in response to infection by virus, and in the regulation of interferon-inducible genes. This family member is lymphocyte specific and negatively regulates …	http://www.sciencedirect.com/science/article/pii/S1074761314002283
T cell Exhaustion
TOX
NR4A1
NR4A2
NR4A3	References used for creating the score
PDCD1	Azizi et al. Cell 2018
CTLA4	Wagner et al. Cell 2019
TIGIT	Leruste et al. Cancer Cell 2019
HAVCR2	Tirosh et al. Science 2016
LAG3	Sade-Feldman et al. Cell 2018
BTLA	Guo et al. Nature Medicine 2018
CD244	Zhang et al. Cell 2019
TBX21	Zheng et al. Cell 2017
EOMES	Ando et al. Immunological Medicine 2020
BLIMP1	Szabo et al. Nature Communications 2019
NFAT	Scott et al. Nature 2019
BATF
VHL
FOXO
FOXP1
ENTPD1
CXCL13
MYO1E
PRDM1
WARS
CREM
PRDM1
LAYN
PHLDA1
SNAP47
CD38
MYO7A
PARK7
EMT signatures
COL5A2
ECM1
FSTL1		References used for creating the score
MMP1		Jingzhao et al. Nucleic Acid Research 2022. PMID: 34643725
MMP2		Sidharth et al. Cell 2017. PMID: 29198524
TAGLN
VIM
SERPINH1
COL1A1
FN1
TNC
HTRA1
CD44
S100A4
MYL9
ACTG2
ACTA2
MYH11
ERG
CDH2
HIF1A
TGFBR1
SDC1
ENOPH1
CAMK2N1
EMP3
MKI67
ITGAM
ANXA5
BMP1
CHD11
FAP
LEF1
IGFBP4
BGN
TWIST1
MCM7
PRRX1
COL3A1
COL1A2
POSTN
DCN
FBN1
SNAI2
PDGFRB
SPARC
INHBA
COL6A2
TNFAIP6
GREM1
CDH11
SPOCK1
COPZ2
THY1
PCOLCE
PDGFRD

## Sheet: Table S6
Table S6. Ligand Receptor list
a.liagnd	b.receptor	ligand	receptor	a.ratio	b.ratio	a.exp	b.exp	exp.product	pval	pajust	z.ligand	z.receptor
Progenitors	PDC	BST2	LILRA4	0.519626	0.790698	0.176091	0.317879	0.0559756	0.004	0.456	5.02442	21.5845
Progenitors	Tumor	AREG	EGFR	0.271028	0.110771	0.103855	0.030205	0.00313695	0.009	0.374125	5.91139	6.64405
Progenitors	Tumor	EREG	EGFR	0.314019	0.110771	0.111081	0.030205	0.00335521	0.028	0.374125	6.27538	6.64405
Progenitors	Endothelial	SPN	ICAM1	0.362617	0.275229	0.0727354	0.121437	0.0088328	0.028	0.145	7.18331	6.87083
Progenitors	Endothelial	ANGPT1	TEK	0.157009	0.152905	0.0199228	0.054181	0.00107944	0.003	0.133846	5.17727	6.07657
Progenitors	MSC-2	IL1B	IL1R1	0.353271	0.276475	0.0960294	0.0857383	0.0082334	0.045	0.274135	4.63349	15.6942
Progenitors	MSC-1	IL1B	IL1R1	0.353271	0.276404	0.0960294	0.0837958	0.00804686	0.049	0.344155	4.63349	8.37497
Progenitors	osteoclasts	CXCL2	DPP4	0.426168	0.149606	0.273572	0.0280591	0.00767618	0.046	0.336879	4.00025	1.12472
Progenitors	Treg	ICAM4	ITGAL	0.175701	0.107803	0.0206157	0.0388051	0.000799995	0.028	0.266778	5.4752	0.537166
Progenitors	Treg	IL18	IL18R1	0.257944	0.134497	0.0404299	0.047849	0.00193453	0.04	0.266778	4.78469	4.82873
Progenitors	CTL-2	IL18	IL18RAP	0.257944	0.0665808	0.0404299	0.0265765	0.00107449	0.035	0.40988	4.78469	3.47738		a.liagnd indicate sender cells where ligand expressed
Progenitors	NKT	ICAM4	ITGAL	0.175701	0.116279	0.0206157	0.0480535	0.000990656	0.014	0.338987	5.4752	1.6386		b.receptor indicate reciever cells where receptor expressed
Progenitors	CTL-3	ICAM4	ITGAL	0.175701	0.102367	0.0206157	0.0408824	0.000842819	0.022	0.297756	5.4752	2.42664		a.ratio is percentage of ligand+ cells in sender cells
Progenitors	NK2	IL18	IL18RAP	0.257944	0.077728	0.0404299	0.0308889	0.00124883	0.023	0.339609	4.78469	1.6601		a.exp represent average expression of ligand in sender cells
Progenitors	Proliferating T	ICAM4	ITGAL	0.175701	0.174393	0.0206157	0.0351218	0.000724061	0.033	0.369132	5.4752	2.57355		z.ligand the p-value determined Z score, representing differential expression analysis between cell types taking all cell types as background.
Progenitors	NK1	ICAM2	ITGAL	0.198131	0.184132	0.0322946	0.081764	0.00264054	0.029	0.284727	4.27193	4.54724
Progenitors	NK1	ICAM4	ITGB2	0.175701	0.570359	0.0206157	0.383104	0.00789795	0.026	0.284727	5.4752	11.0581
Progenitors	NK1	ICAM4	ITGAL	0.175701	0.184132	0.0206157	0.081764	0.00168562	0.002	0.216	5.4752	4.54724
Progenitors	NK1	IL18	IL18RAP	0.257944	0.0793413	0.0404299	0.0344943	0.0013946	0.017	0.284727	4.78469	1.75946
Progenitors	Mono-3	ICAM4	ITGB2	0.175701	0.73494	0.0206157	0.359724	0.00741597	0.032	0.483913	5.4752	11.4048
Progenitors	Mono-3	ICAM4	ITGAL	0.175701	0.149398	0.0206157	0.0391219	0.000806525	0.025	0.483913	5.4752	1.45749
Progenitors	Mono-2	ICAM4	ITGB2	0.175701	0.67894	0.0206157	0.375083	0.00773261	0.026	0.466552	5.4752	30.5717
Progenitors	Mono-2	ICAM4	ITGAL	0.175701	0.0994494	0.0206157	0.0325263	0.000670552	0.04	0.466552	5.4752	1.35625
Progenitors	Mono-2	SPN	SIGLEC1	0.362617	0.062629	0.0727354	0.0220255	0.00160203	0.034	0.466552	7.18331	3.47206
Progenitors	mDC	ICAM4	ITGB2	0.175701	0.827933	0.0206157	0.349513	0.00720547	0.032	0.470444	5.4752	18.9854
Progenitors	mDC	CXCL2	XCR1	0.426168	0.0703911	0.273572	0.0120347	0.00329236	0.009	0.470444	4.00025	2.63969
Progenitors	mDC	IL1B	IL1R2	0.353271	0.375419	0.0960294	0.121369	0.011655	0.047	0.470444	4.63349	16.3008
Progenitors	Mono-1	ICAM2	ITGB2	0.198131	0.72019	0.0322946	0.472142	0.0152477	0.044	0.364571	4.27193	28.0086
Progenitors	Mono-1	ICAM4	ITGB2	0.175701	0.72019	0.0206157	0.472142	0.00973354	0.019	0.364571	5.4752	28.0086
Progenitors	Mono-1	SPN	SIGLEC1	0.362617	0.050813	0.0727354	0.0181904	0.00132308	0.043	0.364571	7.18331	0.884103
Progenitors	Macro-1	SPN	ICAM1	0.362617	0.371339	0.0727354	0.114934	0.00835974	0.038	0.403412	7.18331	19.1637
Progenitors	Macro-1	SPN	SIGLEC1	0.362617	0.0899582	0.0727354	0.0228486	0.0016619	0.028	0.403412	7.18331	4.82057
Progenitors	Monocyte pro	ICAM4	ITGB2	0.175701	0.726688	0.0206157	0.307499	0.00633931	0.043	0.48956	5.4752	7.82301
Progenitors	Macro-2	ICAM4	ITGB2	0.175701	0.714945	0.0206157	0.341554	0.00704137	0.037	0.400505	5.4752	16.8706
Progenitors	Macro-2	SPN	SIGLEC1	0.362617	0.0839483	0.0727354	0.0208698	0.00151797	0.038	0.400505	7.18331	2.8624
Progenitors	Macro-3	SPN	ICAM1	0.362617	0.465616	0.0727354	0.149048	0.0108411	0.021	0.3975	7.18331	15.6926
Progenitors	Macro-3	SPN	SIGLEC1	0.362617	0.0687679	0.0727354	0.0154534	0.00112401	0.047	0.3975	7.18331	1.03307
PDC	Tumor	AREG	EGFR	0.593023	0.110771	0.272305	0.030205	0.00822498	0.0001	0.0047	13.5029	6.64405
PDC	Tumor	SEMA7A	ITGB1	0.271318	0.355569	0.0592936	0.150539	0.00892601	0.009	0.120857	6.70204	2.31623
PDC	Tumor	IL16	KCNJ15	0.414729	0.0575275	0.105488	0.0228563	0.00241106	0.0001	0.0047	8.59295	2.35575
PDC	Tumor	TGFB1	CAV1	0.468992	0.486536	0.127407	0.275779	0.0351363	0.024	0.235	4.96321	29.2658
PDC	Tumor	TGFB1	CD109	0.468992	0.138923	0.127407	0.054619	0.00695887	0.045	0.3525	4.96321	6.97737
PDC	Tumor	TGFB1	ITGB8	0.468992	0.132803	0.127407	0.0411121	0.00523799	0.001	0.0313333	4.96321	7.98529
PDC	Tumor	VEGFB	NRP1	0.29845	0.159731	0.0694803	0.0589362	0.00409491	0.007	0.120857	6.77115	7.32148
PDC	Endothelial	VEGFB	KDR	0.29845	0.264526	0.0694803	0.115377	0.00801644	0.0001	0.003	6.77115	11.1201
PDC	Endothelial	SPN	ICAM1	0.406977	0.275229	0.0985619	0.121437	0.0119691	0.016	0.0847059	6.14448	6.87083
PDC	Endothelial	SEMA7A	ITGB1	0.271318	0.507645	0.0592936	0.274305	0.0162645	0.001	0.018	6.70204	10.4739
PDC	Endothelial	SEMA7A	ITGA1	0.271318	0.120795	0.0592936	0.0476935	0.00282792	0.004	0.0375	6.70204	2.30909
PDC	Endothelial	TGFB1	ACVRL1	0.468992	0.204893	0.127407	0.0743218	0.00946915	0.005	0.0375	4.96321	8.24958
PDC	Endothelial	TGFB1	CAV1	0.468992	0.463303	0.127407	0.259349	0.033043	0.029	0.1125	4.96321	16.9533
PDC	Endothelial	TGFB1	ENG	0.468992	0.717125	0.127407	0.497055	0.0633285	0.003	0.0375	4.96321	29.7183
PDC	Endothelial	TGFB1	TGFBR2	0.468992	0.374618	0.127407	0.157265	0.0200368	0.006	0.0415385	4.96321	12.5413
PDC	Endothelial	TGFB1	TGFBR3	0.468992	0.116208	0.127407	0.0341398	0.00434967	0.03	0.1125	4.96321	3.3249
PDC	Endothelial	VEGFB	FLT1	0.29845	0.249235	0.0694803	0.0990435	0.00688157	0.0001	0.003	6.77115	10.2334
PDC	Endothelial	VEGFB	NRP1	0.29845	0.30581	0.0694803	0.127326	0.00884665	0.0001	0.003	6.77115	11.2077
PDC	MSC-2	AREG	EGFR	0.593023	0.0554371	0.272305	0.0109522	0.00298234	0.009	0.130625	13.5029	1.96846
PDC	MSC-2	TGFB1	ACVR1	0.468992	0.0710732	0.127407	0.0155471	0.00198082	0.049	0.273824	4.96321	2.59477
PDC	MSC-2	SEMA7A	ITGB1	0.271318	0.533049	0.0592936	0.224635	0.0133194	0.002	0.130625	6.70204	14.8387
PDC	MSC-2	SEMA7A	ITGA1	0.271318	0.100924	0.0592936	0.0281312	0.001668	0.011	0.130625	6.70204	2.46279
PDC	MSC-2	TGFB1	SDC2	0.468992	0.535892	0.127407	0.25576	0.0325857	0.049	0.273824	4.96321	30.5484
PDC	MSC-2	TGFB1	TGFBR1	0.468992	0.110163	0.127407	0.0280511	0.00357391	0.029	0.229583	4.96321	3.53116
PDC	MSC-2	VEGFB	NRP1	0.29845	0.147832	0.0694803	0.037118	0.00257897	0.025	0.215909	6.77115	5.66251
PDC	MSC-1	TGFB1	ACVR1	0.468992	0.0876404	0.127407	0.0228834	0.00291551	0.036	0.253308	4.96321	1.42744
PDC	MSC-1	SEMA7A	ITGB1	0.271318	0.51236	0.0592936	0.211678	0.0125511	0.004	0.114429	6.70204	6.92496
PDC	MSC-1	SEMA7A	ITGA1	0.271318	0.12809	0.0592936	0.0361649	0.00214435	0.006	0.114429	6.70204	1.81193
PDC	MSC-1	VEGFB	NRP1	0.29845	0.168539	0.0694803	0.0479205	0.00332953	0.013	0.144625	6.77115	3.48015
PDC	osteoclasts	TGFB1	CD109	0.468992	0.362205	0.127407	0.0968855	0.0123439	0.008	0.269333	4.96321	5.77276
PDC	osteoclasts	TGFB1	ENG	0.468992	0.425197	0.127407	0.12857	0.0163808	0.036	0.358091	4.96321	5.80014
PDC	osteoclasts	TGFB1	ITGAV	0.468992	0.511811	0.127407	0.155627	0.019828	0.014	0.303	4.96321	8.26554
PDC	Peri-2	SEMA7A	ITGB1	0.271318	0.636015	0.0592936	0.371719	0.0220406	0.001	0.024	6.70204	10.802
PDC	Peri-2	SEMA7A	ITGA1	0.271318	0.444444	0.0592936	0.177145	0.0105035	0.0001	0.0072	6.70204	10.7151
PDC	Peri-2	TGFB1	CAV1	0.468992	0.750958	0.127407	0.52505	0.0668953	0.003	0.036	4.96321	19.1293
PDC	Peri-2	TGFB1	ITGAV	0.468992	0.256705	0.127407	0.0873073	0.0111236	0.041	0.246	4.96321	4.73313
PDC	Peri-2	TGFB1	SDC2	0.468992	0.574713	0.127407	0.344308	0.0438674	0.027	0.246	4.96321	14.0812
PDC	Peri-2	VEGFB	NRP1	0.29845	0.206897	0.0694803	0.0635656	0.00441656	0.003	0.036	6.77115	3.58144
PDC	Peri-1	SEMA7A	ITGB1	0.271318	0.738636	0.0592936	0.429761	0.0254821	0.0001	0.00385	6.70204	16.5505
PDC	Peri-1	SEMA7A	ITGA1	0.271318	0.446023	0.0592936	0.182499	0.010821	0.0001	0.00385	6.70204	12.6699
PDC	Peri-1	TGFB1	CAV1	0.468992	0.497159	0.127407	0.24495	0.0312084	0.029	0.2233	4.96321	13.1977
PDC	Peri-1	VEGFB	NRP1	0.29845	0.298295	0.0694803	0.0965338	0.0067072	0.001	0.0154	6.77115	7.56677
PDC	MSC-3	TGFB1	CAV1	0.468992	0.431373	0.127407	0.22537	0.0287138	0.035	0.215833	4.96321	3.56339
PDC	Thelper	TGFB1	CXCR4	0.468992	0.903842	0.127407	1.13325	0.144384	0.032	0.338	4.96321	41.4012
PDC	CTL-2	TGFB1	CXCR4	0.468992	0.920103	0.127407	1.2994	0.165554	0.02	0.28	4.96321	40.5807
PDC	NKT	SEMA7A	ITGB1	0.271318	0.351421	0.0592936	0.192134	0.0113923	0.006	0.264	6.70204	3.99312
PDC	NKT	TGFB1	CXCR4	0.468992	0.892334	0.127407	1.12892	0.143833	0.035	0.3465	4.96321	20.494
PDC	CTL-3	IL16	CCR5	0.414729	0.115768	0.105488	0.0463785	0.00489237	0.0001	0.007	8.59295	8.51848
PDC	CTL-3	TGFB1	CXCR4	0.468992	0.941545	0.127407	1.20217	0.153166	0.023	0.189	4.96321	44.2815
PDC	CTL-1	IL16	CCR5	0.414729	0.0645933	0.105488	0.0272693	0.00287658	0.001	0.065	8.59295	0.583204
PDC	CTL-1	TGFB1	CXCR4	0.468992	0.936204	0.127407	1.2952	0.165018	0.021	0.216667	4.96321	29.1708
PDC	NK2	SEMA7A	ITGB1	0.271318	0.337818	0.0592936	0.162234	0.00961946	0.008	0.188571	6.70204	1.0023
PDC	NK2	SEMA7A	ITGA1	0.271318	0.173393	0.0592936	0.075135	0.00445502	0.004	0.188571	6.70204	5.09407
PDC	NK2	TGFB1	CXCR4	0.468992	0.907324	0.127407	1.16276	0.148145	0.024	0.198	4.96321	16.6252
PDC	Proliferating T	SEMA7A	ITGB1	0.271318	0.479029	0.0592936	0.14885	0.00882586	0.011	0.201875	6.70204	3.82409
PDC	Proliferating T	IL16	CCR5	0.414729	0.130243	0.105488	0.0265599	0.00280175	0.003	0.201875	8.59295	2.56682
PDC	Proliferating T	TGFB1	CXCR4	0.468992	0.96468	0.127407	1.15488	0.147141	0.026	0.224545	4.96321	13.8245
PDC	NK1	SEMA7A	ITGB1	0.271318	0.323353	0.0592936	0.170383	0.0101026	0.007	0.214118	6.70204	0.617403
PDC	NK1	TGFB1	TGFBR3	0.468992	0.0928144	0.127407	0.0390801	0.00497909	0.019	0.214118	4.96321	2.20693
PDC	Mono-3	SEMA7A	PLXNC1	0.271318	0.122892	0.0592936	0.0273019	0.00161883	0.007	0.268	6.70204	1.31975
PDC	Mono-2	SEMA7A	PLXNC1	0.271318	0.106332	0.0592936	0.0337308	0.00200002	0.004	0.28	6.70204	4.71561
PDC	Mono-2	SPN	SIGLEC1	0.406977	0.062629	0.0985619	0.0220255	0.00217087	0.012	0.42	6.14448	3.47206
PDC	mDC	SEMA7A	PLXNC1	0.271318	0.156425	0.0592936	0.0233447	0.00138419	0.008	0.47	6.70204	4.53753
PDC	mDC	APP	CD74	0.655039	1	0.200382	2.72711	0.546463	0.01	0.47	13.9568	46.7067
PDC	Mono-1	SEMA7A	PLXNC1	0.271318	0.0982385	0.0592936	0.0370825	0.00219876	0.0001	0.0055	6.70204	2.30853
PDC	Mono-1	SPN	SIGLEC1	0.406977	0.050813	0.0985619	0.0181904	0.00179288	0.021	0.489211	6.14448	0.884103
PDC	Macro-1	SEMA7A	PLXNC1	0.271318	0.156904	0.0592936	0.0356887	0.00211611	0.002	0.168	6.70204	7.54789
PDC	Macro-1	APP	CD74	0.655039	0.994247	0.200382	2.44266	0.489465	0.012	0.336	13.9568	63.0233
PDC	Macro-1	SPN	ICAM1	0.406977	0.371339	0.0985619	0.114934	0.0113281	0.016	0.336	6.14448	19.1637
PDC	Macro-1	SPN	SIGLEC1	0.406977	0.0899582	0.0985619	0.0228486	0.002252	0.009	0.336	6.14448	4.82057
PDC	Macro-1	VEGFB	NRP1	0.29845	0.119247	0.0694803	0.032357	0.00224817	0.032	0.384	6.77115	4.52113
PDC	Macro-2	SEMA7A	PLXNC1	0.271318	0.174354	0.0592936	0.0356857	0.00211593	0.002	0.17	6.70204	6.34875
PDC	Macro-2	APP	CD74	0.655039	0.962177	0.200382	1.82735	0.366169	0.036	0.44625	13.9568	33.2015
PDC	Macro-2	SPN	SIGLEC1	0.406977	0.0839483	0.0985619	0.0208698	0.00205697	0.015	0.36125	6.14448	2.8624
PDC	Macro-2	TGFB1	TGFBR1	0.468992	0.119926	0.127407	0.0254412	0.00324139	0.043	0.44625	4.96321	3.51158
PDC	Macro-2	VEGFB	NRP1	0.29845	0.187269	0.0694803	0.0430499	0.00299112	0.017	0.36125	6.77115	7.18069
PDC	Macro-3	SEMA7A	PLXNC1	0.271318	0.154728	0.0592936	0.0339879	0.00201527	0.004	0.34	6.70204	3.92812
PDC	Macro-3	APP	CD74	0.655039	0.997135	0.200382	2.11156	0.423118	0.024	0.51	13.9568	33.6849
PDC	Macro-3	SPN	ICAM1	0.406977	0.465616	0.0985619	0.149048	0.0146905	0.009	0.3825	6.14448	15.6926
PDC	Macro-3	SPN	SIGLEC1	0.406977	0.0687679	0.0985619	0.0154534	0.00152312	0.038	0.51	6.14448	1.03307
memBcell	PDC	BST2	LILRA4	0.589189	0.790698	0.167687	0.317879	0.0533041	0.004	0.182	4.68608	21.5845
memBcell	PDC	IGF1	INSR	0.283784	0.158915	0.0672802	0.0354139	0.00238266	0.047	0.61425	8.33438	1.39621
memBcell	Tumor	AREG	EGFR	0.3	0.110771	0.0940078	0.030205	0.0028395	0.009	0.122	5.52862	6.64405
memBcell	Tumor	IGF1	ITGB4	0.283784	0.0807834	0.0672802	0.0227398	0.00152994	0.004	0.0976	8.33438	4.49656
memBcell	Tumor	IGF1	INSR	0.283784	0.141983	0.0672802	0.0587268	0.00395115	0.035	0.251176	8.33438	4.97234
memBcell	Tumor	IL16	KCNJ15	0.305405	0.0575275	0.0621515	0.0228563	0.00142055	0.0001	0.0122	6.47892	2.35575
memBcell	Endothelial	IGF1	ITGB4	0.283784	0.0978593	0.0672802	0.0287333	0.00193318	0.002	0.0448	8.33438	3.17138
memBcell	Endothelial	IGF1	ITGA6	0.283784	0.327217	0.0672802	0.14451	0.00972264	0.002	0.0448	8.33438	12.8504
memBcell	Endothelial	IGF1	INSR	0.283784	0.391437	0.0672802	0.263483	0.0177272	0.006	0.0610909	8.33438	14.8521
memBcell	MSC-2	IGF1	IGF1R	0.283784	0.0511727	0.0672802	0.0137123	0.000922566	0.011	0.1254	8.33438	1.36395
memBcell	Peri-2	IGF1	IGF1R	0.283784	0.0842912	0.0672802	0.020255	0.00136276	0.006	0.09	8.33438	0.619175
memBcell	Treg	ICAM3	ITGAL	0.616216	0.107803	0.173251	0.0388051	0.00672304	0.035	0.230417	8.47064	0.537166
memBcell	Treg	ICAM2	ITGAL	0.345946	0.107803	0.0735947	0.0388051	0.00285585	0.024	0.201091	8.56521	0.537166
memBcell	NKT	ICAM3	ITGAL	0.616216	0.116279	0.173251	0.0480535	0.00832533	0.016	0.3002	8.47064	1.6386
memBcell	NKT	ICAM2	ITGAL	0.345946	0.116279	0.0735947	0.0480535	0.00353648	0.019	0.3002	8.56521	1.6386
memBcell	CTL-3	ICAM3	ITGAL	0.616216	0.102367	0.173251	0.0408824	0.00708293	0.032	0.263375	8.47064	2.42664
memBcell	CTL-3	ICAM2	ITGB2	0.345946	0.433704	0.0735947	0.221576	0.0163068	0.043	0.263375	8.56521	3.62909
memBcell	CTL-3	ICAM2	ITGAL	0.345946	0.102367	0.0735947	0.0408824	0.00300873	0.023	0.24725	8.56521	2.42664
memBcell	CTL-3	IL16	CCR5	0.305405	0.115768	0.0621515	0.0463785	0.0028825	0.001	0.0286667	6.47892	8.51848
memBcell	CTL-1	IL16	CCR5	0.305405	0.0645933	0.0621515	0.0272693	0.00169483	0.014	0.2584	6.47892	0.583204
memBcell	NK2	ICAM2	ITGB2	0.345946	0.433483	0.0735947	0.228042	0.0167826	0.04	0.225714	8.56521	0.583718
memBcell	Proliferating T	ICAM3	ITGAL	0.616216	0.174393	0.173251	0.0351218	0.00608491	0.047	0.42775	8.47064	2.57355
memBcell	Proliferating T	ICAM2	ITGAL	0.345946	0.174393	0.0735947	0.0351218	0.00258478	0.029	0.399556	8.56521	2.57355
memBcell	Proliferating T	IL16	CCR5	0.305405	0.130243	0.0621515	0.0265599	0.00165074	0.017	0.328667	6.47892	2.56682
memBcell	NK1	ICAM3	ITGB2	0.616216	0.570359	0.173251	0.383104	0.0663732	0.01	0.125714	8.47064	11.0581
memBcell	NK1	ICAM3	ITGAL	0.616216	0.184132	0.173251	0.081764	0.0141657	0.0001	0.008	8.47064	4.54724
memBcell	NK1	ICAM2	ITGB2	0.345946	0.570359	0.0735947	0.383104	0.0281944	0.011	0.125714	8.56521	11.0581
memBcell	NK1	ICAM2	ITGAL	0.345946	0.184132	0.0735947	0.081764	0.00601739	0.005	0.12	8.56521	4.54724
memBcell	CD8 Naive	IGF1	ITGA6	0.283784	0.105919	0.0672802	0.0378104	0.00254389	0.018	0.486	8.33438	0.950697
memBcell	Mono-3	ICAM3	ITGB2	0.616216	0.73494	0.173251	0.359724	0.0623228	0.013	0.39425	8.47064	11.4048
memBcell	Mono-3	ICAM3	ITGAL	0.616216	0.149398	0.173251	0.0391219	0.00677792	0.033	0.39425	8.47064	1.45749
memBcell	Mono-3	ICAM2	ITGB2	0.345946	0.73494	0.0735947	0.359724	0.0264738	0.018	0.39425	8.56521	11.4048
memBcell	Mono-3	ICAM2	ITGAL	0.345946	0.149398	0.0735947	0.0391219	0.00287916	0.024	0.39425	8.56521	1.45749
memBcell	Mono-3	IGF1	INSR	0.283784	0.161446	0.0672802	0.0468848	0.00315442	0.038	0.39425	8.33438	2.47099
memBcell	Mono-2	ICAM3	ITGB2	0.616216	0.67894	0.173251	0.375083	0.0649837	0.01	0.534083	8.47064	30.5717
memBcell	Mono-2	ICAM2	ITGB2	0.345946	0.67894	0.0735947	0.375083	0.0276041	0.013	0.534083	8.56521	30.5717
memBcell	Mono-2	ICAM2	ITGAL	0.345946	0.0994494	0.0735947	0.0325263	0.00239376	0.033	0.534083	8.56521	1.35625
memBcell	mDC	ICAM3	ITGB2	0.616216	0.827933	0.173251	0.349513	0.0605537	0.016	0.628842	8.47064	18.9854
memBcell	mDC	ICAM2	ITGB2	0.345946	0.827933	0.0735947	0.349513	0.0257223	0.02	0.628842	8.56521	18.9854
memBcell	mDC	IGF1	INSR	0.283784	0.218994	0.0672802	0.0439419	0.00295642	0.04	0.628842	8.33438	7.23874
memBcell	Mono-1	ICAM3	ITGB2	0.616216	0.72019	0.173251	0.472142	0.0817993	0.0001	0.0068	8.47064	28.0086
memBcell	Mono-1	ICAM2	ITGB2	0.345946	0.72019	0.0735947	0.472142	0.0347471	0.008	0.272	8.56521	28.0086
memBcell	Macro-1	ICAM2	ITGB2	0.345946	0.682008	0.0735947	0.284284	0.0209218	0.028	0.533312	8.56521	17.2014
memBcell	Monocyte pro	ICAM3	ITGB2	0.616216	0.726688	0.173251	0.307499	0.0532746	0.043	0.648621	8.47064	7.82301
memBcell	Monocyte pro	ICAM2	ITGB2	0.345946	0.726688	0.0735947	0.307499	0.0226303	0.024	0.648621	8.56521	7.82301
memBcell	Macro-2	ICAM3	ITGB2	0.616216	0.714945	0.173251	0.341554	0.0591747	0.019	0.517343	8.47064	16.8706
memBcell	Macro-2	ICAM2	ITGB2	0.345946	0.714945	0.0735947	0.341554	0.0251366	0.021	0.517343	8.56521	16.8706
memBcell	Macro-3	ICAM2	ITGB2	0.345946	0.67765	0.0735947	0.263422	0.0193865	0.029	0.533419	8.56521	8.71889
memBcell	Macro-3	IGF1	INSR	0.283784	0.154728	0.0672802	0.0369116	0.00248342	0.047	0.533419	8.33438	3.19804
Tumor	PDC	EFNA5	EPHA2	0.135863	0.0891473	0.0454502	0.0180924	0.000822302	0.009	0.107778	8.31629	0.827855
Tumor	PDC	EFNA1	EPHA2	0.167075	0.0891473	0.0646477	0.0180924	0.00116963	0.023	0.2231	9.70629	0.827855
Tumor	PDC	VEGFA	NRP1	0.473072	0.24031	0.270877	0.0548102	0.0148468	0.008	0.107778	26.9774	4.50235
Tumor	memBcell	CCL2	CCR10	0.165239	0.0756757	0.117602	0.0137505	0.00161709	0.014	0.3115	7.19597	1.10399
Tumor	memBcell	CD70	CD27	0.213586	0.678378	0.0939558	0.297829	0.0279828	0.013	0.3115	9.63217	13.4566
Tumor	Endothelial	TNFSF10	TNFRSF10B	0.222766	0.14526	0.0886806	0.0472502	0.00419017	0.004	0.0256364	7.19166	2.94018
Tumor	Endothelial	TNFSF10	TNFRSF10D	0.222766	0.185015	0.0886806	0.06795	0.00602584	0.003	0.0235	7.19166	6.76526
Tumor	Endothelial	EFNA5	EPHA2	0.135863	0.100917	0.0454502	0.0368724	0.00167586	0.0001	0.00156667	8.31629	3.11555
Tumor	Endothelial	SPP1	ITGB1	0.460832	0.507645	0.346234	0.274305	0.0949739	0.047	0.108639	25.0518	10.4739
Tumor	Endothelial	SPP1	ITGA9	0.460832	0.0642202	0.346234	0.0185929	0.0064375	0.002	0.0201429	25.0518	1.55922
Tumor	Endothelial	VCAM1	ITGB1	0.173807	0.507645	0.0822852	0.274305	0.0225712	0.031	0.0824717	6.49278	10.4739
Tumor	Endothelial	VCAM1	ITGA9	0.173807	0.0642202	0.0822852	0.0185929	0.00152992	0.002	0.0201429	6.49278	1.55922
Tumor	Endothelial	EFNA1	EPHA2	0.167075	0.100917	0.0646477	0.0368724	0.00238372	0.004	0.0256364	9.70629	3.11555
Tumor	Endothelial	EFNA1	EPHA4	0.167075	0.058104	0.0646477	0.0154323	0.000997663	0.009	0.0453214	9.70629	0.874253
Tumor	Endothelial	EFNA5	EPHA4	0.135863	0.058104	0.0454502	0.0154323	0.000701401	0.004	0.0256364	8.31629	0.874253
Tumor	Endothelial	CCL2	DARC	0.165239	0.29052	0.117602	0.205872	0.0242109	0.003	0.0235	7.19597	12.2427
Tumor	Endothelial	CXCL1	DARC	0.200122	0.29052	0.144822	0.205872	0.0298147	0.0001	0.00156667	10.634	12.2427
Tumor	Endothelial	CXCL5	DARC	0.138311	0.29052	0.0979854	0.205872	0.0201724	0.0001	0.00156667	7.94479	12.2427
Tumor	Endothelial	VEGFA	FLT1	0.473072	0.249235	0.270877	0.0990435	0.0268286	0.0001	0.00156667	26.9774	10.2334
Tumor	Endothelial	VEGFA	ITGA9	0.473072	0.0642202	0.270877	0.0185929	0.00503638	0.0001	0.00156667	26.9774	1.55922
Tumor	Endothelial	VEGFA	ITGAV	0.473072	0.11315	0.270877	0.0375221	0.0101639	0.02	0.0705	26.9774	0.771002
Tumor	Endothelial	VEGFA	ITGB1	0.473072	0.507645	0.270877	0.274305	0.0743029	0.001	0.0141	26.9774	10.4739
Tumor	Endothelial	VEGFA	KDR	0.473072	0.264526	0.270877	0.115377	0.031253	0.0001	0.00156667	26.9774	11.1201
Tumor	Endothelial	VEGFA	NRP1	0.473072	0.30581	0.270877	0.127326	0.0344896	0.0001	0.00156667	26.9774	11.2077
Tumor	Endothelial	VEGFA	NRP2	0.473072	0.304281	0.270877	0.132552	0.0359052	0.002	0.0201429	26.9774	10.6874
Tumor	MSC-2	EFNA5	EPHA2	0.135863	0.0717839	0.0454502	0.0235834	0.00107187	0.001	0.045	8.31629	3.08891
Tumor	MSC-2	EFNA5	EPHA3	0.135863	0.0696517	0.0454502	0.0169377	0.000769821	0.021	0.14175	8.31629	3.20159
Tumor	MSC-2	COL18A1	ITGA10	0.175031	0.449893	0.061277	0.196191	0.012022	0.038	0.141923	7.00175	26.8173
Tumor	MSC-2	COL18A1	ITGA11	0.175031	0.0732054	0.061277	0.0164768	0.00100965	0.025	0.141923	7.00175	3.81002
Tumor	MSC-2	VCAM1	ITGB1	0.173807	0.533049	0.0822852	0.224635	0.0184841	0.041	0.141923	6.49278	14.8387
Tumor	MSC-2	EFNA1	EPHA2	0.167075	0.0717839	0.0646477	0.0235834	0.00152462	0.006	0.10125	9.70629	3.08891
Tumor	MSC-2	EFNA1	EPHA3	0.167075	0.0696517	0.0646477	0.0169377	0.00109498	0.041	0.141923	9.70629	3.20159
Tumor	MSC-2	VEGFA	EGFR	0.473072	0.0554371	0.270877	0.0109522	0.00296669	0.004	0.0771429	26.9774	1.96846
Tumor	MSC-2	VEGFA	GPC1	0.473072	0.13575	0.270877	0.0392665	0.0106364	0.003	0.0675	26.9774	7.61986
Tumor	MSC-2	VEGFA	ITGAV	0.473072	0.195451	0.270877	0.0508345	0.0137699	0.009	0.1215	26.9774	7.91426
Tumor	MSC-2	VEGFA	ITGB1	0.473072	0.533049	0.270877	0.224635	0.0608483	0.003	0.0675	26.9774	14.8387
Tumor	MSC-2	VEGFA	NRP1	0.473072	0.147832	0.270877	0.037118	0.0100544	0.019	0.14175	26.9774	5.66251
Tumor	MSC-2	VEGFA	NRP2	0.473072	0.318408	0.270877	0.10725	0.0290515	0.003	0.0675	26.9774	16.7922
Tumor	MSC-1	EFNA5	EPHA2	0.135863	0.0764045	0.0454502	0.0246329	0.00111957	0.0001	0.00615	8.31629	1.14238
Tumor	MSC-1	EFNA5	EPHA3	0.135863	0.0876404	0.0454502	0.0244857	0.00111288	0.013	0.1066	8.31629	1.86211
Tumor	MSC-1	COL18A1	ITGA10	0.175031	0.391011	0.061277	0.170728	0.0104617	0.044	0.172969	7.00175	12.4208
Tumor	MSC-1	VCAM1	ITGB1	0.173807	0.51236	0.0822852	0.211678	0.017418	0.045	0.172969	6.49278	6.92496
Tumor	MSC-1	EFNA1	EPHA2	0.167075	0.0764045	0.0646477	0.0246329	0.00159246	0.006	0.0861	9.70629	1.14238
Tumor	MSC-1	EFNA1	EPHA3	0.167075	0.0876404	0.0646477	0.0244857	0.00158294	0.023	0.134714	9.70629	1.86211
Tumor	MSC-1	VEGFA	ITGAV	0.473072	0.166292	0.270877	0.0407492	0.011038	0.018	0.116526	26.9774	2.69553
Tumor	MSC-1	VEGFA	ITGB1	0.473072	0.51236	0.270877	0.211678	0.0573386	0.006	0.0861	26.9774	6.92496
Tumor	MSC-1	VEGFA	NRP1	0.473072	0.168539	0.270877	0.0479205	0.0129806	0.013	0.1066	26.9774	3.48015
Tumor	MSC-1	VEGFA	NRP2	0.473072	0.242697	0.270877	0.0802746	0.0217445	0.004	0.0861	26.9774	6.0532
Tumor	osteoclasts	SPP1	ITGAV	0.460832	0.511811	0.346234	0.155627	0.0538834	0.013	0.160714	25.0518	8.26554
Tumor	osteoclasts	CXCL2	DPP4	0.45716	0.149606	0.578283	0.0280591	0.0162261	0.014	0.160714	14.7266	1.12472
Tumor	osteoclasts	CCL2	CCR1	0.165239	0.23622	0.117602	0.0501237	0.00589464	0.026	0.2175	7.19597	2.77042
Tumor	osteoclasts	VEGFA	ITGAV	0.473072	0.511811	0.270877	0.155627	0.0421557	0.002	0.1	26.9774	8.26554
Tumor	osteoclasts	VEGFA	NRP2	0.473072	0.456693	0.270877	0.136271	0.0369128	0.0001	0.015	26.9774	7.09173
Tumor	Peri-2	EFNA5	EPHA3	0.135863	0.141762	0.0454502	0.0370538	0.0016841	0.007	0.113	8.31629	2.85716
Tumor	Peri-2	SPP1	ITGB1	0.460832	0.636015	0.346234	0.371719	0.128702	0.031	0.1808	25.0518	10.802
Tumor	Peri-2	VCAM1	ITGB1	0.173807	0.636015	0.0822852	0.371719	0.030587	0.013	0.14125	6.49278	10.802
Tumor	Peri-2	SPP1	ITGAV	0.460832	0.256705	0.346234	0.0873073	0.0302288	0.039	0.1808	25.0518	4.73313
Tumor	Peri-2	COL18A1	ITGA1	0.175031	0.444444	0.061277	0.177145	0.0108549	0.04	0.1808	7.00175	10.7151
Tumor	Peri-2	EFNA1	EPHA3	0.167075	0.141762	0.0646477	0.0370538	0.00239544	0.02	0.173846	9.70629	2.85716
Tumor	Peri-2	VEGFA	ITGAV	0.473072	0.256705	0.270877	0.0873073	0.0236495	0.003	0.0904	26.9774	4.73313
Tumor	Peri-2	VEGFA	ITGB1	0.473072	0.636015	0.270877	0.371719	0.10069	0.001	0.0904	26.9774	10.802
Tumor	Peri-2	VEGFA	NRP1	0.473072	0.206897	0.270877	0.0635656	0.0172184	0.004	0.0904	26.9774	3.58144
Tumor	Peri-1	EFNA5	EPHA3	0.135863	0.241477	0.0454502	0.0739541	0.00336123	0.0001	0.00236	8.31629	7.05559
Tumor	Peri-1	SPP1	ITGB1	0.460832	0.738636	0.346234	0.429761	0.148798	0.023	0.10856	25.0518	16.5505
Tumor	Peri-1	VCAM1	ITGB1	0.173807	0.738636	0.0822852	0.429761	0.0353629	0.006	0.0505714	6.49278	16.5505
Tumor	Peri-1	SPP1	ITGAV	0.460832	0.221591	0.346234	0.0659811	0.0228449	0.047	0.1652	25.0518	4.34463
Tumor	Peri-1	COL18A1	ITGA1	0.175031	0.446023	0.061277	0.182499	0.011183	0.038	0.144645	7.00175	12.6699
Tumor	Peri-1	EFNA1	EPHA3	0.167075	0.241477	0.0646477	0.0739541	0.00478097	0.001	0.0168571	9.70629	7.05559
Tumor	Peri-1	CCL2	CCR10	0.165239	0.119318	0.117602	0.0317077	0.00372888	0.009	0.066375	7.19597	2.81798
Tumor	Peri-1	VEGFA	ITGAV	0.473072	0.221591	0.270877	0.0659811	0.0178728	0.004	0.0393333	26.9774	4.34463
Tumor	Peri-1	VEGFA	ITGB1	0.473072	0.738636	0.270877	0.429761	0.116412	0.0001	0.00236	26.9774	16.5505
Tumor	Peri-1	VEGFA	NRP1	0.473072	0.298295	0.270877	0.0965338	0.0261488	0.001	0.0168571	26.9774	7.56677
Tumor	Thelper	CXCL2	DPP4	0.45716	0.0773134	0.578283	0.0267727	0.0154822	0.014	0.32	14.7266	5.2974
Tumor	Treg	SPP1	ITGA4	0.460832	0.258727	0.346234	0.108186	0.0374578	0.033	0.2275	25.0518	4.11932
Tumor	Treg	VCAM1	ITGA4	0.173807	0.258727	0.0822852	0.108186	0.00890214	0.039	0.2275	6.49278	4.11932
Tumor	Treg	CD70	CD27	0.213586	0.648871	0.0939558	0.391704	0.0368029	0.007	0.1925	9.63217	23.9
Tumor	CTL-2	SPP1	ITGA4	0.460832	0.210481	0.346234	0.0904508	0.0313172	0.044	0.349786	25.0518	2.64183
Tumor	CTL-2	CXCL2	DPP4	0.45716	0.0562715	0.578283	0.0205935	0.0119089	0.019	0.349786	14.7266	1.33989
Tumor	NKT	SPP1	ITGA4	0.460832	0.216193	0.346234	0.10088	0.034928	0.034	0.300632	25.0518	2.044
Tumor	NKT	VCAM1	ITGB7	0.173807	0.0913006	0.0822852	0.0365701	0.00300918	0.032	0.300632	6.49278	0.970724
Tumor	NKT	VCAM1	ITGA4	0.173807	0.216193	0.0822852	0.10088	0.0083009	0.043	0.300632	6.49278	2.044
Tumor	NKT	VEGFA	ITGB1	0.473072	0.351421	0.270877	0.192134	0.0520447	0.006	0.252	26.9774	3.99312
Tumor	CTL-3	C3	ITGB2	0.359241	0.433704	0.177239	0.221576	0.0392719	0.031	0.2046	21.5784	3.62909
Tumor	CTL-3	SPP1	ITGA4	0.460832	0.354149	0.346234	0.182249	0.0631009	0.021	0.16275	25.0518	21.6475
Tumor	CTL-3	VCAM1	ITGB7	0.173807	0.122897	0.0822852	0.0513227	0.0042231	0.009	0.155	6.49278	7.00905
Tumor	CTL-3	VCAM1	ITGA4	0.173807	0.354149	0.0822852	0.182249	0.0149964	0.01	0.155	6.49278	21.6475
Tumor	CTL-3	CCL2	CCR5	0.165239	0.115768	0.117602	0.0463785	0.0054542	0.014	0.16275	7.19597	8.51848
Tumor	CTL-3	CD70	CD27	0.213586	0.759909	0.0939558	0.570222	0.0535757	0.004	0.155	9.63217	64.5732
Tumor	CTL-1	SPP1	ITGA4	0.460832	0.252791	0.346234	0.125542	0.0434669	0.027	0.234	25.0518	5.13194
Tumor	CTL-1	VCAM1	ITGA4	0.173807	0.252791	0.0822852	0.125542	0.0103302	0.025	0.234	6.49278	5.13194
Tumor	CTL-1	CCL2	CCR5	0.165239	0.0645933	0.117602	0.0272693	0.00320692	0.033	0.234	7.19597	0.583204
Tumor	CTL-1	CD70	CD27	0.213586	0.438596	0.0939558	0.278348	0.0261524	0.018	0.234	9.63217	14.1325
Tumor	NK2	C3	ITGB2	0.359241	0.433483	0.177239	0.228042	0.040418	0.03	0.217556	21.5784	0.583718
Tumor	NK2	SPP1	ITGA4	0.460832	0.216741	0.346234	0.0961183	0.0332795	0.038	0.217556	25.0518	0.942853
Tumor	NK2	VCAM1	ITGA4	0.173807	0.216741	0.0822852	0.0961183	0.00790912	0.044	0.217556	6.49278	0.942853
Tumor	NK2	VEGFA	ITGB1	0.473072	0.337818	0.270877	0.162234	0.0439455	0.01	0.217556	26.9774	1.0023
Tumor	Proliferating T	C3	ITGB2	0.359241	0.582781	0.177239	0.191297	0.0339053	0.037	0.258947	21.5784	1.57826
Tumor	Proliferating T	SPP1	ITGA4	0.460832	0.381898	0.346234	0.117187	0.0405742	0.031	0.258947	25.0518	6.45553
Tumor	Proliferating T	VCAM1	ITGB7	0.173807	0.15011	0.0822852	0.0305739	0.00251578	0.036	0.258947	6.49278	2.42269
Tumor	Proliferating T	VCAM1	ITGA4	0.173807	0.381898	0.0822852	0.117187	0.00964276	0.031	0.258947	6.49278	6.45553
Tumor	Proliferating T	CCL2	CCR5	0.165239	0.130243	0.117602	0.0265599	0.0031235	0.038	0.258947	7.19597	2.56682
Tumor	Proliferating T	CD70	CD27	0.213586	0.615894	0.0939558	0.31676	0.0297614	0.01	0.258947	9.63217	13.6982
Tumor	Proliferating T	VEGFA	ITGB1	0.473072	0.479029	0.270877	0.14885	0.04032	0.016	0.258947	26.9774	3.82409
Tumor	NK1	VCAM1	ITGB2	0.173807	0.570359	0.0822852	0.383104	0.0315238	0.02	0.1316	6.49278	11.0581
Tumor	NK1	C3	ITGB2	0.359241	0.570359	0.177239	0.383104	0.067901	0.017	0.1316	21.5784	11.0581
Tumor	NK1	VCAM1	ITGB7	0.173807	0.106287	0.0822852	0.0454723	0.0037417	0.017	0.1316	6.49278	1.19727
Tumor	NK1	VEGFA	ITGB1	0.473072	0.323353	0.270877	0.170383	0.0461527	0.01	0.1316	26.9774	0.617403
Tumor	CD4 Naive	CD70	CD27	0.213586	0.285185	0.0939558	0.115783	0.0108785	0.035	0.36	9.63217	0.790423
Tumor	Mono-3	VCAM1	ITGB2	0.173807	0.73494	0.0822852	0.359724	0.0296	0.021	0.333125	6.49278	11.4048
Tumor	Mono-3	C3	ITGB2	0.359241	0.73494	0.177239	0.359724	0.0637573	0.018	0.333125	21.5784	11.4048
Tumor	Mono-2	VCAM1	ITGB2	0.173807	0.67894	0.0822852	0.375083	0.0308638	0.021	0.284571	6.49278	30.5717
Tumor	Mono-2	C3	ITGB2	0.359241	0.67894	0.177239	0.375083	0.0664795	0.018	0.284571	21.5784	30.5717
Tumor	Mono-2	C3	ITGAM	0.359241	0.209222	0.177239	0.0738965	0.0130974	0.01	0.22825	21.5784	13.5012
Tumor	Mono-2	CCL2	CCR1	0.165239	0.147626	0.117602	0.0545176	0.00641138	0.024	0.284571	7.19597	9.69328
Tumor	Mono-2	CCL2	CCR2	0.165239	0.137302	0.117602	0.0474027	0.00557465	0.011	0.22825	7.19597	9.47018
Tumor	Mono-2	VEGFA	SIRPA	0.473072	0.121817	0.270877	0.0399145	0.0108119	0.002	0.166	26.9774	6.6202
Tumor	mDC	TNFSF10	TNFRSF10B	0.222766	0.212291	0.0886806	0.0312199	0.0027686	0.013	0.418	7.19166	6.98819
Tumor	mDC	VCAM1	ITGB2	0.173807	0.827933	0.0822852	0.349513	0.0287598	0.021	0.418	6.49278	18.9854
Tumor	mDC	C3	ITGB2	0.359241	0.827933	0.177239	0.349513	0.0619476	0.019	0.418	21.5784	18.9854
Tumor	mDC	C3	ITGAM	0.359241	0.153073	0.177239	0.0248339	0.00440155	0.033	0.418	21.5784	3.26939
Tumor	mDC	CXCL2	XCR1	0.45716	0.0703911	0.578283	0.0120347	0.00695947	0.003	0.228	14.7266	2.63969
Tumor	mDC	VEGFA	SIRPA	0.473072	0.135196	0.270877	0.0212737	0.00576254	0.004	0.228	26.9774	3.50543
Tumor	Mono-1	VCAM1	ITGB2	0.173807	0.72019	0.0822852	0.472142	0.0388503	0.009	0.138	6.49278	28.0086
Tumor	Mono-1	C3	ITGB2	0.359241	0.72019	0.177239	0.472142	0.0836821	0.01	0.138	21.5784	28.0086
Tumor	Mono-1	C3	ITGAM	0.359241	0.338076	0.177239	0.155323	0.0275293	0.001	0.0345	21.5784	18.6246
Tumor	Mono-1	CCL2	CCR1	0.165239	0.134824	0.117602	0.0559083	0.00657493	0.023	0.226714	7.19597	5.62367
Tumor	Mono-1	CCL2	CCR2	0.165239	0.155827	0.117602	0.0600694	0.00706427	0.009	0.138	7.19597	7.70316
Tumor	Mono-1	VEGFA	SIRPA	0.473072	0.115176	0.270877	0.0430726	0.0116674	0.0001	0.0069	26.9774	3.83958
Tumor	Macro-1	TNFSF10	TNFRSF10B	0.222766	0.130753	0.0886806	0.0290403	0.00257531	0.016	0.241091	7.19166	4.59685
Tumor	Macro-1	VCAM1	ITGB2	0.173807	0.682008	0.0822852	0.284284	0.0233924	0.033	0.269571	6.49278	17.2014
Tumor	Macro-1	C3	ITGB2	0.359241	0.682008	0.177239	0.284284	0.0503864	0.021	0.241091	21.5784	17.2014
Tumor	Macro-1	C3	ITGAM	0.359241	0.122385	0.177239	0.0297448	0.00527195	0.026	0.241091	21.5784	3.14953
Tumor	Macro-1	CCL2	CCR1	0.165239	0.107741	0.117602	0.0262111	0.00308247	0.037	0.269571	7.19597	4.05318
Tumor	Macro-1	VEGFA	ITGAV	0.473072	0.189854	0.270877	0.0414941	0.0112398	0.015	0.241091	26.9774	8.86347
Tumor	Macro-1	VEGFA	NRP1	0.473072	0.119247	0.270877	0.032357	0.00876475	0.022	0.241091	26.9774	4.52113
Tumor	Macro-1	VEGFA	NRP2	0.473072	0.239017	0.270877	0.0760817	0.0206088	0.004	0.204	26.9774	13.4572
Tumor	Macro-1	VEGFA	SIRPA	0.473072	0.168933	0.270877	0.0402304	0.0108975	0.0001	0.0102	26.9774	8.72323
Tumor	Monocyte pro	VCAM1	ITGB2	0.173807	0.726688	0.0822852	0.307499	0.0253026	0.028	0.499074	6.49278	7.82301
Tumor	Monocyte pro	C3	ITGB2	0.359241	0.726688	0.177239	0.307499	0.0545009	0.021	0.499074	21.5784	7.82301
Tumor	Monocyte pro	C3	ITGAM	0.359241	0.176849	0.177239	0.0461544	0.00818038	0.019	0.499074	21.5784	2.27546
Tumor	Monocyte pro	VEGFA	NRP2	0.473072	0.135048	0.270877	0.0267743	0.00725253	0.043	0.499074	26.9774	0.828388
Tumor	Monocyte pro	VEGFA	SIRPA	0.473072	0.167203	0.270877	0.0367542	0.00995585	0.003	0.33	26.9774	2.6259
Tumor	Macro-2	EFNA5	EPHB2	0.135863	0.0571956	0.0454502	0.0109016	0.000495479	0.004	0.142667	8.31629	1.64553
Tumor	Macro-2	VCAM1	ITGB2	0.173807	0.714945	0.0822852	0.341554	0.0281048	0.021	0.2568	6.49278	16.8706
Tumor	Macro-2	C3	ITGB2	0.359241	0.714945	0.177239	0.341554	0.0605368	0.019	0.2568	21.5784	16.8706
Tumor	Macro-2	C3	ITGAM	0.359241	0.212177	0.177239	0.0573693	0.0101681	0.013	0.249667	21.5784	7.61471
Tumor	Macro-2	CCL2	CCR1	0.165239	0.154059	0.117602	0.0386199	0.00454177	0.028	0.272364	7.19597	5.59652
Tumor	Macro-2	VEGFA	EPHB2	0.473072	0.0571956	0.270877	0.0109016	0.00295298	0.003	0.142667	26.9774	1.64553
Tumor	Macro-2	VEGFA	ITGAV	0.473072	0.164207	0.270877	0.0356632	0.00966033	0.024	0.2568	26.9774	4.78974
Tumor	Macro-2	VEGFA	NRP1	0.473072	0.187269	0.270877	0.0430499	0.0116612	0.014	0.249667	26.9774	7.18069
Tumor	Macro-2	VEGFA	NRP2	0.473072	0.233395	0.270877	0.0624239	0.0169092	0.007	0.18725	26.9774	9.33546
Tumor	Macro-2	VEGFA	SIRPA	0.473072	0.211255	0.270877	0.0494214	0.0133871	0.0001	0.0107	26.9774	8.79775
Tumor	Macro-3	TNFSF10	TNFRSF10B	0.222766	0.127507	0.0886806	0.0290001	0.00257175	0.016	0.29325	7.19166	1.99018
Tumor	Macro-3	VCAM1	ITGB2	0.173807	0.67765	0.0822852	0.263422	0.0216757	0.042	0.3723	6.49278	8.71889
Tumor	Macro-3	C3	ITGB2	0.359241	0.67765	0.177239	0.263422	0.0466888	0.022	0.29325	21.5784	8.71889
Tumor	Macro-3	C3	ITGAM	0.359241	0.15043	0.177239	0.038036	0.00674147	0.022	0.29325	21.5784	2.78036
Tumor	Macro-3	VEGFA	ITGAV	0.473072	0.180516	0.270877	0.0418021	0.0113232	0.015	0.29325	26.9774	4.44448
Tumor	Macro-3	VEGFA	NRP2	0.473072	0.164756	0.270877	0.0414013	0.0112147	0.023	0.29325	26.9774	3.8969
Tumor	Macro-3	VEGFA	SIRPA	0.473072	0.15616	0.270877	0.0360268	0.00975883	0.004	0.29325	26.9774	4.13463
Endothelial	Progenitors	JAM2	ITGA4	0.163609	0.328972	0.0550335	0.0614513	0.00338187	0.017	0.144118	6.11372	3.94588
Endothelial	Progenitors	FN1	ITGA2B	0.380734	0.151402	0.243837	0.0234616	0.00572082	0.012	0.144118	9.48457	5.26239
Endothelial	Progenitors	PODXL	SELL	0.443425	0.241121	0.235905	0.0526916	0.0124302	0.008	0.144118	18.9905	3.87067
Endothelial	PDC	DLL4	NOTCH4	0.154434	0.333333	0.065457	0.0735146	0.00481205	0.003	0.039	6.09706	8.07148
Endothelial	PDC	EFNB1	EPHB1	0.171254	0.124031	0.0683128	0.0199012	0.00135951	0.0001	0.002925	6.24409	2.47426
Endothelial	PDC	JAG2	NOTCH4	0.169725	0.333333	0.0634649	0.0735146	0.0046656	0.001	0.0234	6.73655	8.07148
Endothelial	PDC	APP	CD74	0.680428	0.996124	0.419528	2.05264	0.86114	0.006	0.0585	26.6522	19.8032
Endothelial	PDC	EFNA1	EPHA2	0.356269	0.0891473	0.179157	0.0180924	0.00324138	0.004	0.0468	14.5271	0.827855
Endothelial	PDC	JAG1	NOTCH4	0.17737	0.333333	0.077478	0.0735146	0.00569576	0.016	0.110118	5.90941	8.07148
Endothelial	PDC	PODXL	SELL	0.443425	0.503876	0.235905	0.128727	0.0303673	0.003	0.039	18.9905	9.87288
Endothelial	PDC	DLL1	NOTCH4	0.12844	0.333333	0.0512648	0.0735146	0.00376871	0.002	0.039	4.80988	8.07148
Endothelial	PDC	CXCL12	CXCR3	0.285933	0.589147	0.192844	0.191223	0.0368762	0.003	0.039	10.7349	13.833
Endothelial	PDC	CXCL12	CXCR4	0.285933	0.96124	0.192844	1.15103	0.22197	0.024	0.147789	10.7349	10.6902
Endothelial	PDC	PGF	NRP1	0.16055	0.24031	0.0789163	0.0548102	0.00432542	0.037	0.196773	5.27077	4.50235
Endothelial	memBcell	APP	CD74	0.680428	0.902703	0.419528	0.812074	0.340688	0.042	0.271765	26.6522	0.854823
Endothelial	memBcell	LAMC1	ITGA6	0.163609	0.240541	0.0543145	0.0508113	0.00275979	0.02	0.271765	5.38087	6.16025
Endothelial	memBcell	CCL2	CCR10	0.166667	0.0756757	0.132241	0.0137505	0.00181839	0.014	0.271765	4.19333	1.10399
Endothelial	Tumor	CXCL12	DPP4	0.285933	0.0893513	0.192844	0.0246049	0.00474492	0.011	0.119429	10.7349	3.5882
Endothelial	Tumor	COL4A1	ITGB1	0.611621	0.355569	0.486288	0.150539	0.0732054	0.045	0.166829	24.9281	2.31623
Endothelial	Tumor	COL15A1	ITGB1	0.379205	0.355569	0.200064	0.150539	0.0301174	0.006	0.119429	15.8454	2.31623
Endothelial	Tumor	FN1	ITGA3	0.380734	0.130355	0.243837	0.0388417	0.00947106	0.034	0.152	9.48457	7.57389
Endothelial	Tumor	JAM2	ITGB1	0.163609	0.355569	0.0550335	0.150539	0.00828469	0.013	0.1235	6.11372	2.31623
Endothelial	Tumor	COL15A1	ITGA10	0.379205	0.0783354	0.200064	0.0362339	0.00724909	0.015	0.133	15.8454	1.39337
Endothelial	Tumor	COL4A1	ITGA10	0.611621	0.0783354	0.486288	0.0362339	0.0176201	0.034	0.152	24.9281	1.39337
Endothelial	Tumor	VWF	ITGAV	0.579511	0.135863	0.435946	0.0458895	0.0200054	0.002	0.0608	24.9594	4.26769
Endothelial	Tumor	COL4A2	ITGA10	0.573394	0.0783354	0.380974	0.0362339	0.0138042	0.04	0.164	23.1515	1.39337
Endothelial	Tumor	CXCL12	SDC4	0.285933	0.355569	0.192844	0.1754	0.0338248	0.008	0.119429	10.7349	20.2208
Endothelial	Tumor	IGFBP4	LRP6	0.512232	0.0550796	0.254409	0.0149779	0.00381052	0.021	0.133	18.9209	2.32669
Endothelial	Tumor	PDGFB	ITGAV	0.140673	0.135863	0.0530382	0.0458895	0.0024339	0.021	0.133	4.61443	4.26769
Endothelial	Tumor	PGF	NRP1	0.16055	0.159731	0.0789163	0.0589362	0.00465103	0.036	0.152	5.27077	7.32148
Endothelial	MSC-2	JAG2	NOTCH2	0.169725	0.211798	0.0634649	0.0572517	0.00363347	0.004	0.0371765	6.73655	6.90853
Endothelial	MSC-2	DLL4	NOTCH2	0.154434	0.211798	0.065457	0.0572517	0.00374753	0.005	0.037619	6.09706	6.90853
Endothelial	MSC-2	JAG2	NOTCH3	0.169725	0.208955	0.0634649	0.0707129	0.00448779	0.003	0.0316	6.73655	11.4123
Endothelial	MSC-2	SEMA3F	NRP2	0.191131	0.318408	0.0737531	0.10725	0.00791002	0.001	0.0225714	7.7743	16.7922
Endothelial	MSC-2	COL18A1	ITGA10	0.33792	0.449893	0.162608	0.196191	0.0319023	0.025	0.0963415	11.7205	26.8173
Endothelial	MSC-2	COL4A2	ITGB1	0.573394	0.533049	0.380974	0.224635	0.08558	0.029	0.0983774	23.1515	14.8387
Endothelial	MSC-2	COL4A2	ITGA11	0.573394	0.0732054	0.380974	0.0164768	0.00627722	0.007	0.04424	23.1515	3.81002
Endothelial	MSC-2	COL4A1	ITGB1	0.611621	0.533049	0.486288	0.224635	0.109237	0.02	0.079	24.9281	14.8387
Endothelial	MSC-2	COL15A1	ITGB1	0.379205	0.533049	0.200064	0.224635	0.0449412	0.001	0.0225714	15.8454	14.8387
Endothelial	MSC-2	COL18A1	ITGA11	0.33792	0.0732054	0.162608	0.0164768	0.00267926	0.013	0.0586857	11.7205	3.81002
Endothelial	MSC-2	COL15A1	ITGA11	0.379205	0.0732054	0.200064	0.0164768	0.0032964	0.001	0.0225714	15.8454	3.81002
Endothelial	MSC-2	COL4A2	ITGA1	0.573394	0.100924	0.380974	0.0281312	0.0107173	0.044	0.108625	23.1515	2.46279
Endothelial	MSC-2	COL4A1	ITGA1	0.611621	0.100924	0.486288	0.0281312	0.0136798	0.043	0.107841	24.9281	2.46279
Endothelial	MSC-2	JAM2	ITGB1	0.163609	0.533049	0.0550335	0.224635	0.0123624	0.006	0.0430909	6.11372	14.8387
Endothelial	MSC-2	FN1	ITGB5	0.380734	0.255153	0.243837	0.0808545	0.0197154	0.036	0.101571	9.48457	14.7502
Endothelial	MSC-2	COL15A1	ITGA10	0.379205	0.449893	0.200064	0.196191	0.0392507	0.0001	0.0158	15.8454	26.8173
Endothelial	MSC-2	COL4A1	ITGA11	0.611621	0.0732054	0.486288	0.0164768	0.00801245	0.007	0.04424	24.9281	3.81002
Endothelial	MSC-2	COL6A2	ITGA11	0.304281	0.0732054	0.140903	0.0164768	0.00232162	0.032	0.0983774	8.09484	3.81002
Endothelial	MSC-2	COL4A1	ITGA10	0.611621	0.449893	0.486288	0.196191	0.0954053	0.011	0.0511176	24.9281	26.8173
Endothelial	MSC-2	LAMC1	ITGAV	0.163609	0.195451	0.0543145	0.0508345	0.00276105	0.043	0.107841	5.38087	7.91426
Endothelial	MSC-2	COL6A2	ITGA10	0.304281	0.449893	0.140903	0.196191	0.0276438	0.049	0.119108	8.09484	26.8173
Endothelial	MSC-2	FN1	ITGA11	0.380734	0.0732054	0.243837	0.0164768	0.00401765	0.032	0.0983774	9.48457	3.81002
Endothelial	MSC-2	FN1	ITGA10	0.380734	0.449893	0.243837	0.196191	0.0478387	0.033	0.0983774	9.48457	26.8173
Endothelial	MSC-2	VWF	ITGAV	0.579511	0.195451	0.435946	0.0508345	0.0221611	0.002	0.0225714	24.9594	7.91426
Endothelial	MSC-2	COL15A1	ITGA1	0.379205	0.100924	0.200064	0.0281312	0.00562802	0.01	0.049375	15.8454	2.46279
Endothelial	MSC-2	COL4A2	ITGA10	0.573394	0.449893	0.380974	0.196191	0.0747437	0.008	0.0451429	23.1515	26.8173
Endothelial	MSC-2	DLL1	NOTCH2	0.12844	0.211798	0.0512648	0.0572517	0.002935	0.008	0.0451429	4.80988	6.90853
Endothelial	MSC-2	EFNA1	EPHA2	0.356269	0.0717839	0.179157	0.0235834	0.00422514	0.001	0.0225714	14.5271	3.08891
Endothelial	MSC-2	DLL1	NOTCH3	0.12844	0.208955	0.0512648	0.0707129	0.00362509	0.007	0.04424	4.80988	11.4123
Endothelial	MSC-2	JAG1	NOTCH2	0.17737	0.211798	0.077478	0.0572517	0.00443574	0.039	0.106241	5.90941	6.90853
Endothelial	MSC-2	DLL4	NOTCH3	0.154434	0.208955	0.065457	0.0707129	0.00462866	0.008	0.0451429	6.09706	11.4123
Endothelial	MSC-2	EFNA1	EPHA3	0.356269	0.0696517	0.179157	0.0169377	0.0030345	0.005	0.037619	14.5271	3.20159
Endothelial	MSC-2	JAG1	NOTCH3	0.17737	0.208955	0.077478	0.0707129	0.00547869	0.032	0.0983774	5.90941	11.4123
Endothelial	MSC-2	CTGF	LRP1	0.217125	0.537313	0.135611	0.23274	0.0315621	0.042	0.107841	6.57046	29.0661
Endothelial	MSC-2	CXCL12	ITGB1	0.285933	0.533049	0.192844	0.224635	0.0433194	0.031	0.0983774	10.7349	14.8387
Endothelial	MSC-2	CXCL12	SDC4	0.285933	0.175551	0.192844	0.0647599	0.0124886	0.027	0.0983774	10.7349	5.97269
Endothelial	MSC-2	PDGFB	ITGAV	0.140673	0.195451	0.0530382	0.0508345	0.00269617	0.019	0.079	4.61443	7.91426
Endothelial	MSC-2	PDGFB	LRP1	0.140673	0.537313	0.0530382	0.23274	0.0123441	0.005	0.037619	4.61443	29.0661
Endothelial	MSC-2	PDGFB	PDGFRA	0.140673	0.265814	0.0530382	0.0865509	0.00459051	0.002	0.0225714	4.61443	16.0611
Endothelial	MSC-2	PDGFB	PDGFRB	0.140673	0.385928	0.0530382	0.161258	0.00855282	0.009	0.0490345	4.61443	22.5174
Endothelial	MSC-2	PGF	NRP2	0.16055	0.318408	0.0789163	0.10725	0.00846376	0.014	0.0614444	5.27077	16.7922
Endothelial	MSC-1	JAG2	NOTCH2	0.169725	0.202247	0.0634649	0.0587909	0.00373116	0.003	0.0306429	6.73655	3.00503
Endothelial	MSC-1	DLL4	NOTCH2	0.154434	0.202247	0.065457	0.0587909	0.00384828	0.005	0.0420588	6.09706	3.00503
Endothelial	MSC-1	JAG2	NOTCH3	0.169725	0.208989	0.0634649	0.0770238	0.00488831	0.001	0.017875	6.73655	5.95826
Endothelial	MSC-1	SEMA3F	NRP2	0.191131	0.242697	0.0737531	0.0802746	0.00592051	0.001	0.017875	7.7743	6.0532
Endothelial	MSC-1	COL18A1	ITGA10	0.33792	0.391011	0.162608	0.170728	0.0277618	0.029	0.108804	11.7205	12.4208
Endothelial	MSC-1	COL4A2	ITGB1	0.573394	0.51236	0.380974	0.211678	0.0806438	0.036	0.109532	23.1515	6.92496
Endothelial	MSC-1	COL4A1	ITGB1	0.611621	0.51236	0.486288	0.211678	0.102936	0.022	0.0898857	24.9281	6.92496
Endothelial	MSC-1	COL15A1	ITGB1	0.379205	0.51236	0.200064	0.211678	0.042349	0.004	0.03575	15.8454	6.92496
Endothelial	MSC-1	COL4A2	ITGA1	0.573394	0.12809	0.380974	0.0361649	0.0137779	0.034	0.108804	23.1515	1.81193
Endothelial	MSC-1	COL4A1	ITGA1	0.611621	0.12809	0.486288	0.0361649	0.0175866	0.03	0.108804	24.9281	1.81193
Endothelial	MSC-1	JAM2	ITGB1	0.163609	0.51236	0.0550335	0.211678	0.0116494	0.008	0.04576	6.11372	6.92496
Endothelial	MSC-1	FN1	ITGB5	0.380734	0.195506	0.243837	0.0643135	0.015682	0.048	0.118345	9.48457	5.53949
Endothelial	MSC-1	COL15A1	ITGA10	0.379205	0.391011	0.200064	0.170728	0.0341565	0.0001	0.00715	15.8454	12.4208
Endothelial	MSC-1	COL4A1	ITGA10	0.611621	0.391011	0.486288	0.170728	0.083023	0.011	0.0582593	24.9281	12.4208
Endothelial	MSC-1	FN1	ITGA10	0.380734	0.391011	0.243837	0.170728	0.0416299	0.035	0.108804	9.48457	12.4208
Endothelial	MSC-1	VWF	ITGAV	0.579511	0.166292	0.435946	0.0407492	0.0177644	0.004	0.03575	24.9594	2.69553
Endothelial	MSC-1	COL15A1	ITGA1	0.379205	0.12809	0.200064	0.0361649	0.00723528	0.01	0.055	15.8454	1.81193
Endothelial	MSC-1	COL4A2	ITGA10	0.573394	0.391011	0.380974	0.170728	0.065043	0.008	0.04576	23.1515	12.4208
Endothelial	MSC-1	DLL1	NOTCH2	0.12844	0.202247	0.0512648	0.0587909	0.00301391	0.006	0.0429	4.80988	3.00503
Endothelial	MSC-1	EFNA1	EPHA2	0.356269	0.0764045	0.179157	0.0246329	0.00441317	0.001	0.017875	14.5271	1.14238
Endothelial	MSC-1	DLL1	NOTCH3	0.12844	0.208989	0.0512648	0.0770238	0.00394861	0.007	0.0435217	4.80988	5.95826
Endothelial	MSC-1	JAG1	NOTCH2	0.17737	0.202247	0.077478	0.0587909	0.004555	0.035	0.108804	5.90941	3.00503
Endothelial	MSC-1	DLL4	NOTCH3	0.154434	0.208989	0.065457	0.0770238	0.00504175	0.007	0.0435217	6.09706	5.95826
Endothelial	MSC-1	EFNA1	EPHA3	0.356269	0.0876404	0.179157	0.0244857	0.00438678	0.001	0.017875	14.5271	1.86211
Endothelial	MSC-1	JAG1	NOTCH3	0.17737	0.208989	0.077478	0.0770238	0.00596765	0.03	0.108804	5.90941	5.95826
Endothelial	MSC-1	CTGF	LRP1	0.217125	0.507865	0.135611	0.21596	0.0292865	0.047	0.118345	6.57046	14.7459
Endothelial	MSC-1	CXCL12	ITGB1	0.285933	0.51236	0.192844	0.211678	0.0408208	0.035	0.108804	10.7349	6.92496
Endothelial	MSC-1	CXCL12	SDC4	0.285933	0.148315	0.192844	0.0549487	0.0105965	0.035	0.108804	10.7349	1.55384
Endothelial	MSC-1	PDGFB	ITGAV	0.140673	0.166292	0.0530382	0.0407492	0.00216126	0.033	0.108804	4.61443	2.69553
Endothelial	MSC-1	PDGFB	LRP1	0.140673	0.507865	0.0530382	0.21596	0.0114541	0.006	0.0429	4.61443	14.7459
Endothelial	MSC-1	PDGFB	PDGFRA	0.140673	0.325843	0.0530382	0.11581	0.00614237	0.002	0.0286	4.61443	10.8854
Endothelial	MSC-1	PDGFB	PDGFRB	0.140673	0.325843	0.0530382	0.131538	0.00697654	0.017	0.0784194	4.61443	9.95514
Endothelial	MSC-1	PGF	NRP1	0.16055	0.168539	0.0789163	0.0479205	0.00378171	0.044	0.118345	5.27077	3.48015
Endothelial	MSC-1	PGF	NRP2	0.16055	0.242697	0.0789163	0.0802746	0.00633497	0.02	0.0841176	5.27077	6.0532
Endothelial	osteoclasts	CXCL12	DPP4	0.285933	0.149606	0.192844	0.0280591	0.00541103	0.01	0.0675172	10.7349	1.12472
Endothelial	osteoclasts	SEMA3F	NRP2	0.191131	0.456693	0.0737531	0.136271	0.0100504	0.0001	0.00296667	7.7743	7.09173
Endothelial	osteoclasts	MMP2	ITGAV	0.383792	0.511811	0.197087	0.155627	0.0306721	0.015	0.0762857	14.308	8.26554
Endothelial	osteoclasts	FN1	ITGAV	0.380734	0.511811	0.243837	0.155627	0.0379477	0.043	0.131311	9.48457	8.26554
Endothelial	osteoclasts	LAMC1	ITGAV	0.163609	0.511811	0.0543145	0.155627	0.00845281	0.013	0.0732941	5.38087	8.26554
Endothelial	osteoclasts	VWF	ITGAV	0.579511	0.511811	0.435946	0.155627	0.067845	0.0001	0.00296667	24.9594	8.26554
Endothelial	osteoclasts	CCL2	CCR1	0.166667	0.23622	0.132241	0.0501237	0.00662842	0.023	0.0930455	4.19333	2.77042
Endothelial	osteoclasts	CXCL12	SDC4	0.285933	0.251969	0.192844	0.0555795	0.0107182	0.035	0.119808	10.7349	2.3032
Endothelial	osteoclasts	PDGFB	ITGAV	0.140673	0.511811	0.0530382	0.155627	0.00825418	0.002	0.0356	4.61443	8.26554
Endothelial	osteoclasts	PGF	NRP2	0.16055	0.456693	0.0789163	0.136271	0.010754	0.014	0.0732941	5.27077	7.09173
Endothelial	Peri-2	JAG2	NOTCH3	0.169725	0.547893	0.0634649	0.230408	0.0146228	0.0001	0.00221667	6.73655	14.2251
Endothelial	Peri-2	COL4A2	ITGB1	0.573394	0.636015	0.380974	0.371719	0.141616	0.012	0.057	23.1515	10.802
Endothelial	Peri-2	COL4A1	ITGB1	0.611621	0.636015	0.486288	0.371719	0.180763	0.008	0.0506667	24.9281	10.802
Endothelial	Peri-2	MMP2	ITGAV	0.383792	0.256705	0.197087	0.0873073	0.0172071	0.045	0.115096	14.308	4.73313
Endothelial	Peri-2	COL15A1	ITGB1	0.379205	0.636015	0.200064	0.371719	0.0743675	0.0001	0.00221667	15.8454	10.802
Endothelial	Peri-2	COL4A2	ITGA1	0.573394	0.444444	0.380974	0.177145	0.0674876	0.006	0.0469412	23.1515	10.7151
Endothelial	Peri-2	COL4A1	ITGA1	0.611621	0.444444	0.486288	0.177145	0.0861434	0.009	0.0520435	24.9281	10.7151
Endothelial	Peri-2	JAM2	ITGB1	0.163609	0.636015	0.0550335	0.371719	0.020457	0.001	0.0147778	6.11372	10.802
Endothelial	Peri-2	LAMC1	ITGB1	0.163609	0.636015	0.0543145	0.371719	0.0201898	0.027	0.0816136	5.38087	10.802
Endothelial	Peri-2	LAMC1	ITGA7	0.163609	0.233716	0.0543145	0.076507	0.00415544	0.008	0.0506667	5.38087	5.75044
Endothelial	Peri-2	LAMC1	ITGAV	0.163609	0.256705	0.0543145	0.0873073	0.00474205	0.027	0.0816136	5.38087	4.73313
Endothelial	Peri-2	VWF	ITGAV	0.579511	0.256705	0.435946	0.0873073	0.0380613	0.0001	0.00221667	24.9594	4.73313
Endothelial	Peri-2	COL18A1	ITGA1	0.33792	0.444444	0.162608	0.177145	0.0288052	0.018	0.0704118	11.7205	10.7151
Endothelial	Peri-2	COL6A2	ITGA1	0.304281	0.444444	0.140903	0.177145	0.0249602	0.033	0.0914375	8.09484	10.7151
Endothelial	Peri-2	COL15A1	ITGA1	0.379205	0.444444	0.200064	0.177145	0.0354402	0.002	0.0204615	15.8454	10.7151
Endothelial	Peri-2	DLL1	NOTCH3	0.12844	0.547893	0.0512648	0.230408	0.0118118	0.0001	0.00221667	4.80988	14.2251
Endothelial	Peri-2	DLL4	NOTCH3	0.154434	0.547893	0.065457	0.230408	0.0150818	0.0001	0.00221667	6.09706	14.2251
Endothelial	Peri-2	EFNA1	EPHA3	0.356269	0.141762	0.179157	0.0370538	0.00663845	0.001	0.0147778	14.5271	2.85716
Endothelial	Peri-2	JAG1	NOTCH3	0.17737	0.547893	0.077478	0.230408	0.0178516	0.003	0.0266	5.90941	14.2251
Endothelial	Peri-2	CXCL12	ITGB1	0.285933	0.636015	0.192844	0.371719	0.0716839	0.012	0.057	10.7349	10.802
Endothelial	Peri-2	PDGFB	ITGAV	0.140673	0.256705	0.0530382	0.0873073	0.00463062	0.011	0.057	4.61443	4.73313
Endothelial	Peri-2	PDGFB	PDGFRB	0.140673	0.45977	0.0530382	0.222213	0.0117858	0.007	0.049	4.61443	11.3728
Endothelial	Peri-2	PGF	NRP1	0.16055	0.206897	0.0789163	0.0635656	0.00501636	0.032	0.0905532	5.27077	3.58144
Endothelial	Peri-1	JAG2	NOTCH3	0.169725	0.673295	0.0634649	0.356722	0.0226393	0.0001	0.00113333	6.73655	20.943
Endothelial	Peri-1	COL18A1	ITGB1	0.33792	0.738636	0.162608	0.429761	0.0698827	0.049	0.121164	11.7205	16.5505
Endothelial	Peri-1	COL4A2	ITGB1	0.573394	0.738636	0.380974	0.429761	0.163728	0.004	0.0259048	23.1515	16.5505
Endothelial	Peri-1	COL4A1	ITGB1	0.611621	0.738636	0.486288	0.429761	0.208987	0.002	0.0136	24.9281	16.5505
Endothelial	Peri-1	COL15A1	ITGB1	0.379205	0.738636	0.200064	0.429761	0.0859795	0.0001	0.00113333	15.8454	16.5505
Endothelial	Peri-1	COL4A2	ITGA1	0.573394	0.446023	0.380974	0.182499	0.0695273	0.005	0.0309091	23.1515	12.6699
Endothelial	Peri-1	COL4A1	ITGA1	0.611621	0.446023	0.486288	0.182499	0.088747	0.009	0.0437143	24.9281	12.6699
Endothelial	Peri-1	JAM2	ITGB1	0.163609	0.738636	0.0550335	0.429761	0.0236512	0.0001	0.00113333	6.11372	16.5505
Endothelial	Peri-1	COL15A1	ITGA10	0.379205	0.110795	0.200064	0.0373613	0.00747464	0.015	0.0566667	15.8454	0.893155
Endothelial	Peri-1	LAMC1	ITGB1	0.163609	0.738636	0.0543145	0.429761	0.0233422	0.022	0.0695814	5.38087	16.5505
Endothelial	Peri-1	LAMC1	ITGA7	0.163609	0.170455	0.0543145	0.0559933	0.00304125	0.01	0.0453333	5.38087	4.64792
Endothelial	Peri-1	COL4A1	ITGA10	0.611621	0.110795	0.486288	0.0373613	0.0181684	0.032	0.0906667	24.9281	0.893155
Endothelial	Peri-1	LAMC1	ITGAV	0.163609	0.221591	0.0543145	0.0659811	0.00358373	0.032	0.0906667	5.38087	4.34463
Endothelial	Peri-1	VWF	ITGAV	0.579511	0.221591	0.435946	0.0659811	0.0287642	0.001	0.008	24.9594	4.34463
Endothelial	Peri-1	COL18A1	ITGA1	0.33792	0.446023	0.162608	0.182499	0.0296759	0.018	0.0661622	11.7205	12.6699
Endothelial	Peri-1	COL6A2	ITGA1	0.304281	0.446023	0.140903	0.182499	0.0257146	0.032	0.0906667	8.09484	12.6699
Endothelial	Peri-1	COL15A1	ITGA1	0.379205	0.446023	0.200064	0.182499	0.0365114	0.0001	0.00113333	15.8454	12.6699
Endothelial	Peri-1	COL4A2	ITGA10	0.573394	0.110795	0.380974	0.0373613	0.0142337	0.04	0.1088	23.1515	0.893155
Endothelial	Peri-1	DLL1	NOTCH3	0.12844	0.673295	0.0512648	0.356722	0.0182873	0.0001	0.00113333	4.80988	20.943
Endothelial	Peri-1	DLL4	NOTCH3	0.154434	0.673295	0.065457	0.356722	0.02335	0.0001	0.00113333	6.09706	20.943
Endothelial	Peri-1	EFNA1	EPHA3	0.356269	0.241477	0.179157	0.0739541	0.0132494	0.0001	0.00113333	14.5271	7.05559
Endothelial	Peri-1	JAG1	NOTCH3	0.17737	0.673295	0.077478	0.356722	0.0276381	0.002	0.0136	5.90941	20.943
Endothelial	Peri-1	CCL2	CCR10	0.166667	0.119318	0.132241	0.0317077	0.00419306	0.006	0.0354783	4.19333	2.81798
Endothelial	Peri-1	CXCL12	ITGB1	0.285933	0.738636	0.192844	0.429761	0.0828768	0.01	0.0453333	10.7349	16.5505
Endothelial	Peri-1	PDGFB	ITGAV	0.140673	0.221591	0.0530382	0.0659811	0.00349952	0.013	0.052	4.61443	4.34463
Endothelial	Peri-1	PDGFB	PDGFRB	0.140673	0.747159	0.0530382	0.476784	0.0252878	0.0001	0.00113333	4.61443	23.1087
Endothelial	Peri-1	PGF	NRP1	0.16055	0.298295	0.0789163	0.0965338	0.00761809	0.02	0.0663415	5.27077	7.56677
Endothelial	MSC-3	CTGF	LRP1	0.217125	0.627451	0.135611	0.380788	0.051639	0.024	0.0854167	6.57046	6.28782
Endothelial	MSC-3	PDGFB	LRP1	0.140673	0.627451	0.0530382	0.380788	0.0201963	0.0001	0.0041	4.61443	6.28782
Endothelial	MSC-3	PDGFB	PDGFRA	0.140673	0.235294	0.0530382	0.121546	0.00644656	0.0001	0.0041	4.61443	1.6189
Endothelial	MSC-3	PDGFB	PDGFRB	0.140673	0.196078	0.0530382	0.0868106	0.00460428	0.025	0.0854167	4.61443	0.506546
Endothelial	Thelper	CXCL12	DPP4	0.285933	0.0773134	0.192844	0.0267727	0.00516295	0.01	0.133714	10.7349	5.2974
Endothelial	Thelper	PODXL	SELL	0.443425	0.13699	0.235905	0.0524785	0.0123799	0.008	0.133714	18.9905	2.00895
Endothelial	Thelper	CXCL12	CXCR4	0.285933	0.903842	0.192844	1.13325	0.21854	0.026	0.144857	10.7349	41.4012
Endothelial	Treg	ICAM2	ITGAL	0.330275	0.107803	0.138721	0.0388051	0.00538309	0.012	0.0826429	11.6913	0.537166
Endothelial	Treg	JAM2	ITGA4	0.163609	0.258727	0.0550335	0.108186	0.00595387	0.005	0.0826429	6.11372	4.11932
Endothelial	Treg	PODXL	SELL	0.443425	0.157084	0.235905	0.0620733	0.0146434	0.008	0.0826429	18.9905	1.37687
Endothelial	Treg	CXCL12	CXCR3	0.285933	0.196099	0.192844	0.0737415	0.0142206	0.016	0.0837647	10.7349	6.14115
Endothelial	Treg	CXCL12	SDC4	0.285933	0.110883	0.192844	0.0444744	0.00857661	0.044	0.130533	10.7349	0.613233
Endothelial	CTL-2	CXCL12	DPP4	0.285933	0.0562715	0.192844	0.0205935	0.00397134	0.015	0.119	10.7349	1.33989
Endothelial	CTL-2	JAM2	ITGA4	0.163609	0.210481	0.0550335	0.0904508	0.00497782	0.011	0.119	6.11372	2.64183
Endothelial	CTL-2	CXCL12	CXCR4	0.285933	0.920103	0.192844	1.2994	0.250582	0.016	0.119	10.7349	40.5807
Endothelial	NKT	COL4A2	ITGB1	0.573394	0.351421	0.380974	0.192134	0.0731982	0.041	0.142871	23.1515	3.99312
Endothelial	NKT	COL4A1	ITGB1	0.611621	0.351421	0.486288	0.192134	0.0934325	0.027	0.132429	24.9281	3.99312
Endothelial	NKT	COL15A1	ITGB1	0.379205	0.351421	0.200064	0.192134	0.038439	0.004	0.0824	15.8454	3.99312
Endothelial	NKT	ICAM2	ITGAL	0.330275	0.116279	0.138721	0.0480535	0.00666603	0.003	0.0824	11.6913	1.6386
Endothelial	NKT	JAM2	ITGB1	0.163609	0.351421	0.0550335	0.192134	0.0105738	0.01	0.0936364	6.11372	3.99312
Endothelial	NKT	JAM2	ITGA4	0.163609	0.216193	0.0550335	0.10088	0.00555176	0.006	0.0882857	6.11372	2.044
Endothelial	NKT	CXCL12	CXCR4	0.285933	0.892334	0.192844	1.12892	0.217706	0.027	0.132429	10.7349	20.494
Endothelial	NKT	CXCL12	ITGB1	0.285933	0.351421	0.192844	0.192134	0.0370519	0.036	0.137333	10.7349	3.99312
Endothelial	CTL-3	APP	CD74	0.680428	0.922726	0.419528	1.17422	0.492618	0.011	0.0634286	26.6522	32.576
Endothelial	CTL-3	ICAM2	ITGB2	0.330275	0.433704	0.138721	0.221576	0.0307372	0.011	0.0634286	11.6913	3.62909
Endothelial	CTL-3	ICAM2	ITGAL	0.330275	0.102367	0.138721	0.0408824	0.00567125	0.008	0.0555	11.6913	2.42664
Endothelial	CTL-3	JAM2	ITGA4	0.163609	0.354149	0.0550335	0.182249	0.0100298	0.0001	0.0037	6.11372	21.6475
Endothelial	CTL-3	CD200	CD200R1	0.195719	0.151982	0.0721116	0.0664769	0.00479375	0.0001	0.0037	6.8519	12.5629
Endothelial	CTL-3	CCL2	CCR5	0.166667	0.115768	0.132241	0.0463785	0.00613315	0.007	0.0555	4.19333	8.51848
Endothelial	CTL-3	CXCL12	CXCR3	0.285933	0.194468	0.192844	0.0817522	0.0157654	0.014	0.0657778	10.7349	13.0749
Endothelial	CTL-3	CXCL12	CXCR4	0.285933	0.941545	0.192844	1.20217	0.231832	0.019	0.0727241	10.7349	44.2815
Endothelial	CTL-1	JAM2	ITGA4	0.163609	0.252791	0.0550335	0.125542	0.00690901	0.004	0.08625	6.11372	5.13194
Endothelial	CTL-1	CD200	CD200R1	0.195719	0.0861244	0.0721116	0.0378279	0.00272783	0.006	0.08625	6.8519	2.3703
Endothelial	CTL-1	CCL2	CCR5	0.166667	0.0645933	0.132241	0.0272693	0.00360612	0.026	0.113905	4.19333	0.583204
Endothelial	CTL-1	CXCL12	CXCR3	0.285933	0.105263	0.192844	0.0500418	0.00965026	0.025	0.113905	10.7349	0.882464
Endothelial	CTL-1	CXCL12	CXCR4	0.285933	0.936204	0.192844	1.2952	0.249771	0.017	0.0868889	10.7349	29.1708
Endothelial	NK2	COL4A2	ITGB1	0.573394	0.337818	0.380974	0.162234	0.0618071	0.047	0.118047	23.1515	1.0023
Endothelial	NK2	COL4A1	ITGB1	0.611621	0.337818	0.486288	0.162234	0.0788926	0.04	0.1107	24.9281	1.0023
Endothelial	NK2	COL15A1	ITGB1	0.379205	0.337818	0.200064	0.162234	0.0324572	0.004	0.0568421	15.8454	1.0023
Endothelial	NK2	COL4A2	ITGA1	0.573394	0.173393	0.380974	0.075135	0.0286245	0.017	0.0612	23.1515	5.09407
Endothelial	NK2	ICAM2	ITGB2	0.330275	0.433483	0.138721	0.228042	0.0316342	0.01	0.0568421	11.6913	0.583718
Endothelial	NK2	COL4A1	ITGA1	0.611621	0.173393	0.486288	0.075135	0.0365372	0.016	0.0612	24.9281	5.09407
Endothelial	NK2	JAM2	ITGB1	0.163609	0.337818	0.0550335	0.162234	0.00892832	0.013	0.0610435	6.11372	1.0023
Endothelial	NK2	JAM2	ITGA4	0.163609	0.216741	0.0550335	0.0961183	0.00528972	0.009	0.0568421	6.11372	0.942853
Endothelial	NK2	COL18A1	ITGA1	0.33792	0.173393	0.162608	0.075135	0.0122176	0.038	0.108	11.7205	5.09407
Endothelial	NK2	COL15A1	ITGA1	0.379205	0.173393	0.200064	0.075135	0.0150318	0.007	0.0568421	15.8454	5.09407
Endothelial	NK2	CXCL12	CXCR3	0.285933	0.121076	0.192844	0.0484614	0.0093455	0.028	0.0889412	10.7349	0.928783
Endothelial	NK2	CXCL12	CXCR4	0.285933	0.907324	0.192844	1.16276	0.224232	0.02	0.0696774	10.7349	16.6252
Endothelial	NK2	CXCL12	ITGB1	0.285933	0.337818	0.192844	0.162234	0.0312859	0.043	0.113143	10.7349	1.0023
Endothelial	Proliferating T	DLL4	NOTCH1	0.154434	0.0816777	0.065457	0.0150995	0.000988371	0.002	0.0596	6.09706	0.512857
Endothelial	Proliferating T	JAG2	NOTCH1	0.169725	0.0816777	0.0634649	0.0150995	0.000958291	0.004	0.0802308	6.73655	0.512857
Endothelial	Proliferating T	APP	CD74	0.680428	0.958057	0.419528	1.13255	0.475138	0.016	0.0822069	26.6522	10.0102
Endothelial	Proliferating T	JAG1	NOTCH1	0.17737	0.0816777	0.077478	0.0150995	0.00116988	0.039	0.138357	5.90941	0.512857
Endothelial	Proliferating T	COL4A1	ITGB1	0.611621	0.479029	0.486288	0.14885	0.072384	0.049	0.149	24.9281	3.82409
Endothelial	Proliferating T	COL15A1	ITGB1	0.379205	0.479029	0.200064	0.14885	0.0297795	0.006	0.0802308	15.8454	3.82409
Endothelial	Proliferating T	ICAM2	ITGB2	0.330275	0.582781	0.138721	0.191297	0.0265369	0.016	0.0822069	11.6913	1.57826
Endothelial	Proliferating T	ICAM2	ITGAL	0.330275	0.174393	0.138721	0.0351218	0.00487214	0.016	0.0822069	11.6913	2.57355
Endothelial	Proliferating T	JAM2	ITGB1	0.163609	0.479029	0.0550335	0.14885	0.00819173	0.014	0.0802308	6.11372	3.82409
Endothelial	Proliferating T	JAM2	ITGA4	0.163609	0.381898	0.0550335	0.117187	0.00644921	0.005	0.0802308	6.11372	6.45553
Endothelial	Proliferating T	DLL1	NOTCH1	0.12844	0.0816777	0.0512648	0.0150995	0.000774075	0.005	0.0802308	4.80988	0.512857
Endothelial	Proliferating T	CD200	CD200R1	0.195719	0.125828	0.0721116	0.0298812	0.00215478	0.007	0.0802308	6.8519	2.37942
Endothelial	Proliferating T	CCL2	CCR5	0.166667	0.130243	0.132241	0.0265599	0.00351232	0.026	0.110686	4.19333	2.56682
Endothelial	Proliferating T	CXCL12	CXCR3	0.285933	0.348786	0.192844	0.0905968	0.017471	0.011	0.0802308	10.7349	9.34551
Endothelial	Proliferating T	CXCL12	CXCR4	0.285933	0.96468	0.192844	1.15488	0.222712	0.022	0.102438	10.7349	13.8245
Endothelial	NK1	COL4A2	ITGB1	0.573394	0.323353	0.380974	0.170383	0.0649114	0.047	0.116478	23.1515	0.617403
Endothelial	NK1	COL4A1	ITGB1	0.611621	0.323353	0.486288	0.170383	0.082855	0.037	0.108571	24.9281	0.617403
Endothelial	NK1	COL15A1	ITGB1	0.379205	0.323353	0.200064	0.170383	0.0340873	0.004	0.057	15.8454	0.617403
Endothelial	NK1	ICAM2	ITGB2	0.330275	0.570359	0.138721	0.383104	0.0531445	0.0001	0.0038	11.6913	11.0581
Endothelial	NK1	ICAM2	ITGAL	0.330275	0.184132	0.138721	0.081764	0.0113424	0.0001	0.0038	11.6913	4.54724
Endothelial	NK1	JAM2	ITGB1	0.163609	0.323353	0.0550335	0.170383	0.00937674	0.013	0.0693913	6.11372	0.617403
Endothelial	NK1	CXCL12	CXCR4	0.285933	0.72006	0.192844	0.862771	0.16638	0.043	0.111409	10.7349	3.97513
Endothelial	NK1	CXCL12	ITGB1	0.285933	0.323353	0.192844	0.170383	0.0328572	0.043	0.111409	10.7349	0.617403
Endothelial	CD4 Naive	PODXL	SELL	0.443425	0.319753	0.235905	0.131332	0.0309818	0.0001	0.0068	18.9905	10.1905
Endothelial	CD8 Naive	LAMC1	ITGA6	0.163609	0.105919	0.0543145	0.0378104	0.00205365	0.03	0.171692	5.38087	0.950697
Endothelial	CD8 Naive	PODXL	SELL	0.443425	0.252336	0.235905	0.105624	0.0249172	0.003	0.108	18.9905	3.75536
Endothelial	Mono-3	JAG2	NOTCH2	0.169725	0.286747	0.0634649	0.079024	0.00501525	0.0001	0.00366667	6.73655	6.13222
Endothelial	Mono-3	DLL4	NOTCH2	0.154434	0.286747	0.065457	0.079024	0.00517268	0.0001	0.00366667	6.09706	6.13222
Endothelial	Mono-3	APP	CD74	0.680428	0.966265	0.419528	1.21284	0.508819	0.01	0.06875	26.6522	12.335
Endothelial	Mono-3	ICAM2	ITGB2	0.330275	0.73494	0.138721	0.359724	0.0499014	0.001	0.0275	11.6913	11.4048
Endothelial	Mono-3	ICAM2	ITGAL	0.330275	0.149398	0.138721	0.0391219	0.00542703	0.01	0.06875	11.6913	1.45749
Endothelial	Mono-3	CD99	PILRA	0.732416	0.520482	0.483764	0.17693	0.0855926	0.003	0.055	14.54	15.2418
Endothelial	Mono-3	DLL1	NOTCH2	0.12844	0.286747	0.0512648	0.079024	0.00405115	0.0001	0.00366667	4.80988	6.13222
Endothelial	Mono-3	JAG1	NOTCH2	0.17737	0.286747	0.077478	0.079024	0.00612262	0.02	0.0956522	5.90941	6.13222
Endothelial	Mono-2	JAG2	NOTCH2	0.169725	0.219202	0.0634649	0.0767979	0.00487397	0.0001	0.00285	6.73655	11.9714
Endothelial	Mono-2	DLL4	NOTCH2	0.154434	0.219202	0.065457	0.0767979	0.00502696	0.004	0.057	6.09706	11.9714
Endothelial	Mono-2	APP	CD74	0.680428	0.908809	0.419528	1.12273	0.471018	0.017	0.102	26.6522	25.3272
Endothelial	Mono-2	ICAM2	ITGB2	0.330275	0.67894	0.138721	0.375083	0.052032	0.0001	0.00285	11.6913	30.5717
Endothelial	Mono-2	ICAM2	ITGAL	0.330275	0.0994494	0.138721	0.0325263	0.00451208	0.016	0.101333	11.6913	1.35625
Endothelial	Mono-2	CD99	PILRA	0.732416	0.270819	0.483764	0.091149	0.0440946	0.032	0.134357	14.54	17.6799
Endothelial	Mono-2	DLL1	NOTCH2	0.12844	0.219202	0.0512648	0.0767979	0.00393703	0.005	0.057	4.80988	11.9714
Endothelial	Mono-2	JAG1	NOTCH2	0.17737	0.219202	0.077478	0.0767979	0.00595015	0.024	0.118957	5.90941	11.9714
Endothelial	Mono-2	PODXL	SELL	0.443425	0.216449	0.235905	0.0826853	0.0195058	0.007	0.0651429	18.9905	9.79705
Endothelial	Mono-2	CCL2	CCR1	0.166667	0.147626	0.132241	0.0545176	0.00720948	0.023	0.118957	4.19333	9.69328
Endothelial	Mono-2	CCL2	CCR2	0.166667	0.137302	0.132241	0.0474027	0.00626859	0.009	0.0684	4.19333	9.47018
Endothelial	Mono-2	CXCL12	SDC4	0.285933	0.100482	0.192844	0.0367208	0.00708139	0.047	0.1615	10.7349	1.16731
Endothelial	Mono-2	PDGFB	LRP1	0.140673	0.216793	0.0530382	0.0745902	0.00395613	0.035	0.137586	4.61443	10.1702
Endothelial	mDC	JAG2	NOTCH2	0.169725	0.243575	0.0634649	0.0392097	0.00248844	0.01	0.124385	6.73655	6.40619
Endothelial	mDC	DLL4	NOTCH2	0.154434	0.243575	0.065457	0.0392097	0.00256655	0.008	0.124385	6.09706	6.40619
Endothelial	mDC	APP	CD74	0.680428	1	0.419528	2.72711	1.1441	0.0001	0.00735	26.6522	46.7067
Endothelial	mDC	ENTPD1	ADORA3	0.296636	0.192179	0.124883	0.030202	0.00377173	0.011	0.124385	8.84667	7.17775
Endothelial	mDC	ICAM2	ITGB2	0.330275	0.827933	0.138721	0.349513	0.0484849	0.001	0.049	11.6913	18.9854
Endothelial	mDC	JAM2	ITGA4	0.163609	0.306145	0.0550335	0.0518194	0.0028518	0.022	0.147	6.11372	4.1065
Endothelial	mDC	DLL1	NOTCH2	0.12844	0.243575	0.0512648	0.0392097	0.00201008	0.011	0.124385	4.80988	6.40619
Endothelial	mDC	PODXL	SELL	0.443425	0.260335	0.235905	0.0453741	0.010704	0.01	0.124385	18.9905	6.12845
Endothelial	mDC	CXCL12	CXCR4	0.285933	0.888268	0.192844	0.724994	0.139811	0.044	0.179667	10.7349	1.11554
Endothelial	Mono-1	JAG2	NOTCH2	0.169725	0.175474	0.0634649	0.0700108	0.00444323	0.002	0.0188	6.73655	5.06556
Endothelial	Mono-1	DLL4	NOTCH2	0.154434	0.175474	0.065457	0.0700108	0.0045827	0.005	0.0335714	6.09706	5.06556
Endothelial	Mono-1	ICAM2	ITGB2	0.330275	0.72019	0.138721	0.472142	0.065496	0.0001	0.00156667	11.6913	28.0086
Endothelial	Mono-1	DLL1	NOTCH2	0.12844	0.175474	0.0512648	0.0700108	0.00358909	0.005	0.0335714	4.80988	5.06556
Endothelial	Mono-1	JAG1	NOTCH2	0.17737	0.175474	0.077478	0.0700108	0.00542429	0.028	0.104444	5.90941	5.06556
Endothelial	Mono-1	PODXL	SELL	0.443425	0.454607	0.235905	0.226951	0.0535388	0.0001	0.00156667	18.9905	24.2719
Endothelial	Mono-1	CCL2	CCR1	0.166667	0.134824	0.132241	0.0559083	0.00739339	0.022	0.0984762	4.19333	5.62367
Endothelial	Mono-1	CCL2	CCR2	0.166667	0.155827	0.132241	0.0600694	0.00794365	0.005	0.0335714	4.19333	7.70316
Endothelial	Mono-1	CTGF	ITGAM	0.217125	0.338076	0.135611	0.155323	0.0210634	0.027	0.104444	6.57046	18.6246
Endothelial	Mono-1	PDGFB	LRP1	0.140673	0.168022	0.0530382	0.0654041	0.00346892	0.037	0.119931	4.61443	3.41005
Endothelial	Macro-1	JAG2	NOTCH2	0.169725	0.178347	0.0634649	0.0406532	0.00258005	0.006	0.065	6.73655	5.33121
Endothelial	Macro-1	DLL4	NOTCH2	0.154434	0.178347	0.065457	0.0406532	0.00266104	0.007	0.07	6.09706	5.33121
Endothelial	Macro-1	APP	CD74	0.680428	0.994247	0.419528	2.44266	1.02476	0.002	0.052	26.6522	63.0233
Endothelial	Macro-1	SEMA3F	NRP2	0.191131	0.239017	0.0737531	0.0760817	0.00561126	0.002	0.052	7.7743	13.4572
Endothelial	Macro-1	ENTPD1	ADORA3	0.296636	0.264644	0.124883	0.0682794	0.00852697	0.0001	0.013	8.84667	17.1385
Endothelial	Macro-1	ICAM2	ITGB2	0.330275	0.682008	0.138721	0.284284	0.0394363	0.006	0.065	11.6913	17.2014
Endothelial	Macro-1	VWF	ITGAV	0.579511	0.189854	0.435946	0.0414941	0.0180892	0.004	0.065	24.9594	8.86347
Endothelial	Macro-1	CD99	PILRA	0.732416	0.34205	0.483764	0.0891992	0.0431514	0.034	0.147333	14.54	18.9828
Endothelial	Macro-1	DLL1	NOTCH2	0.12844	0.178347	0.0512648	0.0406532	0.00208408	0.01	0.0866667	4.80988	5.33121
Endothelial	Macro-1	CCL2	CCR1	0.166667	0.107741	0.132241	0.0262111	0.00346619	0.031	0.138966	4.19333	4.05318
Endothelial	Macro-1	PDGFB	ITGAV	0.140673	0.189854	0.0530382	0.0414941	0.00220077	0.027	0.138966	4.61443	8.86347
Endothelial	Macro-1	PDGFB	LRP1	0.140673	0.264644	0.0530382	0.0685334	0.00363489	0.036	0.150968	4.61443	11.0746
Endothelial	Macro-1	PGF	NRP2	0.16055	0.239017	0.0789163	0.0760817	0.00600408	0.02	0.12381	5.27077	13.4572
Endothelial	Monocyte pro	JAG2	NOTCH2	0.169725	0.180064	0.0634649	0.0360532	0.00228811	0.01	0.128333	6.73655	1.09651
Endothelial	Monocyte pro	DLL4	NOTCH2	0.154434	0.180064	0.065457	0.0360532	0.00235993	0.008	0.128333	6.09706	1.09651
Endothelial	Monocyte pro	APP	CD74	0.680428	0.92283	0.419528	1.54585	0.648528	0.006	0.128333	26.6522	12.4934
Endothelial	Monocyte pro	SEMA3F	NRP2	0.191131	0.135048	0.0737531	0.0267743	0.00197469	0.007	0.128333	7.7743	0.828388
Endothelial	Monocyte pro	ENTPD1	ADORA3	0.296636	0.106109	0.124883	0.0183311	0.00228925	0.03	0.190909	8.84667	0.515735
Endothelial	Monocyte pro	ICAM2	ITGB2	0.330275	0.726688	0.138721	0.307499	0.0426566	0.002	0.128333	11.6913	7.82301
Endothelial	Monocyte pro	DLL1	NOTCH2	0.12844	0.180064	0.0512648	0.0360532	0.00184826	0.011	0.128333	4.80988	1.09651
Endothelial	Monocyte pro	PODXL	SELL	0.443425	0.302251	0.235905	0.0829677	0.0195725	0.003	0.128333	18.9905	4.7781
Endothelial	Macro-2	EFNB1	EPHB2	0.171254	0.0571956	0.0683128	0.0109016	0.000744717	0.002	0.0532	6.24409	1.64553
Endothelial	Macro-2	APP	CD74	0.680428	0.962177	0.419528	1.82735	0.766627	0.006	0.0665	26.6522	33.2015
Endothelial	Macro-2	SEMA3F	NRP2	0.191131	0.233395	0.0737531	0.0624239	0.00460396	0.004	0.0591111	7.7743	9.33546
Endothelial	Macro-2	ENTPD1	ADORA3	0.296636	0.189114	0.124883	0.052745	0.00658698	0.0001	0.0133	8.84667	8.0877
Endothelial	Macro-2	ICAM2	ITGB2	0.330275	0.714945	0.138721	0.341554	0.0473807	0.001	0.03325	11.6913	16.8706
Endothelial	Macro-2	VWF	ITGAV	0.579511	0.164207	0.435946	0.0356632	0.0155472	0.004	0.0591111	24.9594	4.78974
Endothelial	Macro-2	CD99	PILRA	0.732416	0.324723	0.483764	0.0812586	0.03931	0.045	0.176029	14.54	12.8836
Endothelial	Macro-2	CCL2	CCR1	0.166667	0.154059	0.132241	0.0386199	0.00510714	0.026	0.133	4.19333	5.59652
Endothelial	Macro-2	CXCL12	SDC4	0.285933	0.173432	0.192844	0.0455777	0.00878938	0.043	0.176029	10.7349	4.7299
Endothelial	Macro-2	PDGFB	ITGAV	0.140673	0.164207	0.0530382	0.0356632	0.00189151	0.038	0.168467	4.61443	4.78974
Endothelial	Macro-2	PDGFB	LRP1	0.140673	0.323801	0.0530382	0.0854763	0.00453351	0.031	0.142172	4.61443	11.465
Endothelial	Macro-2	PGF	NRP1	0.16055	0.187269	0.0789163	0.0430499	0.00339734	0.045	0.176029	5.27077	7.18069
Endothelial	Macro-2	PGF	NRP2	0.16055	0.233395	0.0789163	0.0624239	0.00492626	0.029	0.13775	5.27077	9.33546
Endothelial	Macro-3	JAG2	NOTCH2	0.169725	0.180516	0.0634649	0.0418233	0.00265431	0.006	0.0804	6.73655	2.75118
Endothelial	Macro-3	DLL4	NOTCH2	0.154434	0.180516	0.065457	0.0418233	0.00273763	0.006	0.0804	6.09706	2.75118
Endothelial	Macro-3	APP	CD74	0.680428	0.997135	0.419528	2.11156	0.885857	0.003	0.0804	26.6522	33.6849
Endothelial	Macro-3	SEMA3F	NRP2	0.191131	0.164756	0.0737531	0.0414013	0.00305348	0.007	0.0852727	7.7743	3.8969
Endothelial	Macro-3	ENTPD1	ADORA3	0.296636	0.173352	0.124883	0.0393646	0.00491599	0.003	0.0804	8.84667	5.4392
Endothelial	Macro-3	ICAM2	ITGB2	0.330275	0.67765	0.138721	0.263422	0.0365422	0.008	0.0861429	11.6913	8.71889
Endothelial	Macro-3	VWF	ITGAV	0.579511	0.180516	0.435946	0.0418021	0.0182235	0.004	0.0804	24.9594	4.44448
Endothelial	Macro-3	CD99	PILRA	0.732416	0.348138	0.483764	0.0879466	0.0425454	0.036	0.154938	14.54	11.231
Endothelial	Macro-3	DLL1	NOTCH2	0.12844	0.180516	0.0512648	0.0418233	0.00214406	0.009	0.0861429	4.80988	2.75118
Endothelial	Macro-3	CCL2	CCR1	0.166667	0.0916905	0.132241	0.0214013	0.00283013	0.042	0.170545	4.19333	0.773443
Endothelial	Macro-3	CXCL12	SDC4	0.285933	0.219198	0.192844	0.0599383	0.0115587	0.035	0.154938	10.7349	5.82578
Endothelial	Macro-3	PDGFB	ITGAV	0.140673	0.180516	0.0530382	0.0418021	0.00221711	0.025	0.124074	4.61443	4.44448
Endothelial	Macro-3	PDGFB	LRP1	0.140673	0.283668	0.0530382	0.0664169	0.00352263	0.037	0.154938	4.61443	6.99801
MSC-2	Progenitors	THBS1	ITGA2B	0.393746	0.151402	0.222572	0.0234616	0.0052219	0.003	0.170016	15.0711	5.26239
MSC-2	Progenitors	FN1	ITGA4	0.850746	0.328972	1.02931	0.0614513	0.0632525	0.032	0.170016	49.8383	3.94588
MSC-2	Progenitors	FN1	ITGA2B	0.850746	0.151402	1.02931	0.0234616	0.0241493	0.0001	0.0231	49.8383	5.26239
MSC-2	PDC	CXCL12	CXCR3	0.282161	0.589147	0.15435	0.191223	0.0295152	0.007	0.119	15.8503	13.833
MSC-2	PDC	CXCL12	CXCR4	0.282161	0.96124	0.15435	1.15103	0.177661	0.039	0.2465	15.8503	10.6902
MSC-2	PDC	FGF7	NRP1	0.356077	0.24031	0.177461	0.0548102	0.00972667	0.025	0.242857	21.2653	4.50235
MSC-2	PDC	IGF2	IGF2R	0.304904	0.174419	0.165723	0.0349206	0.00578716	0.002	0.119	18.3051	2.21673
MSC-2	PDC	IGF2	INSR	0.304904	0.158915	0.165723	0.0354139	0.00586892	0.035	0.2465	18.3051	1.39621
MSC-2	PDC	TGFB3	TGFBR1	0.105188	0.120155	0.0276832	0.0253507	0.000701789	0.02	0.226667	5.53379	0.766299
MSC-2	PDC	TGFB3	TGFBR2	0.105188	0.197674	0.0276832	0.0384897	0.00106552	0.048	0.2465	5.53379	1.43813
MSC-2	memBcell	LAMC1	ITGA6	0.204691	0.240541	0.0578256	0.0508113	0.00293819	0.02	0.243	11.2049	6.16025
MSC-2	memBcell	CCL2	CCR10	0.259417	0.0756757	0.166174	0.0137505	0.00228499	0.013	0.20475	12.9787	1.10399
MSC-2	memBcell	IGF2	INSR	0.304904	0.318919	0.165723	0.0869017	0.0144017	0.013	0.20475	18.3051	7.85845
MSC-2	Tumor	CXCL12	DPP4	0.282161	0.0893513	0.15435	0.0246049	0.00379776	0.016	0.0877949	15.8503	3.5882
MSC-2	Tumor	COL16A1	ITGB1	0.288557	0.355569	0.109784	0.150539	0.0165267	0.049	0.098	17.5679	2.31623
MSC-2	Tumor	COL1A2	ITGB1	0.94172	0.355569	1.46342	0.150539	0.220302	0.043	0.0957905	58.2145	2.31623
MSC-2	Tumor	THY1	ITGAV	0.452736	0.135863	0.235206	0.0458895	0.0107935	0.032	0.0913415	26.4135	4.26769
MSC-2	Tumor	COL5A1	ITGB1	0.567164	0.355569	0.26593	0.150539	0.0400329	0.049	0.098	34.9391	2.31623
MSC-2	Tumor	COL10A1	ITGB1	0.199005	0.355569	0.0812517	0.150539	0.0122316	0.011	0.0877949	12.0436	2.31623
MSC-2	Tumor	COL1A2	ITGA10	0.94172	0.0783354	1.46342	0.0362339	0.0530255	0.033	0.0913415	58.2145	1.39337
MSC-2	Tumor	COL1A1	ITGB1	0.935323	0.355569	1.82304	0.150539	0.274439	0.028	0.0907879	57.8891	2.31623
MSC-2	Tumor	FN1	ITGB1	0.850746	0.355569	1.02931	0.150539	0.154952	0.035	0.0913415	49.8383	2.31623
MSC-2	Tumor	COL12A1	ITGA10	0.46624	0.0783354	0.229589	0.0362339	0.0083189	0.037	0.0931529	28.6534	1.39337
MSC-2	Tumor	COL6A3	ITGB1	0.783937	0.355569	0.611752	0.150539	0.0920927	0.042	0.0957905	48.1848	2.31623
MSC-2	Tumor	COL6A1	ITGB1	0.818053	0.355569	0.656383	0.150539	0.0988113	0.035	0.0913415	49.8895	2.31623
MSC-2	Tumor	COL6A1	ITGA10	0.818053	0.0783354	0.656383	0.0362339	0.0237833	0.047	0.0957905	49.8895	1.39337
MSC-2	Tumor	THBS1	ITGA3	0.393746	0.130355	0.222572	0.0388417	0.00864507	0.019	0.0894909	15.0711	7.57389
MSC-2	Tumor	MMP2	ITGAV	0.605544	0.135863	0.397694	0.0458895	0.01825	0.045	0.0957905	36.6749	4.26769
MSC-2	Tumor	COL8A1	ITGB1	0.33049	0.355569	0.125142	0.150539	0.0188388	0.032	0.0913415	19.8637	2.31623
MSC-2	Tumor	COL15A1	ITGB1	0.171286	0.355569	0.0518186	0.150539	0.00780073	0.04	0.0957905	9.5314	2.31623
MSC-2	Tumor	COL5A1	ITGA10	0.567164	0.0783354	0.26593	0.0362339	0.0096357	0.043	0.0957905	34.9391	1.39337
MSC-2	Tumor	COL11A1	ITGB1	0.421464	0.355569	0.187057	0.150539	0.0281595	0.032	0.0913415	25.9141	2.31623
MSC-2	Tumor	COL11A1	ITGA10	0.421464	0.0783354	0.187057	0.0362339	0.00677782	0.019	0.0894909	25.9141	1.39337
MSC-2	Tumor	TNC	ITGAV	0.169865	0.135863	0.0636185	0.0458895	0.00291942	0.028	0.0907879	9.90712	4.26769
MSC-2	Tumor	FN1	ITGA3	0.850746	0.130355	1.02931	0.0388417	0.0399802	0.001	0.0877949	49.8383	7.57389
MSC-2	Tumor	COL3A1	ITGB1	0.924662	0.355569	1.69885	0.150539	0.255744	0.027	0.0907879	57.1709	2.31623
MSC-2	Tumor	COL5A2	ITGB1	0.646766	0.355569	0.375979	0.150539	0.0565996	0.028	0.0907879	39.6638	2.31623
MSC-2	Tumor	COL3A1	ITGA10	0.924662	0.0783354	1.69885	0.0362339	0.061556	0.026	0.0907879	57.1709	1.39337
MSC-2	Tumor	COL6A3	ITGA10	0.783937	0.0783354	0.611752	0.0362339	0.0221662	0.034	0.0913415	48.1848	1.39337
MSC-2	Tumor	COL1A1	ITGA10	0.935323	0.0783354	1.82304	0.0362339	0.0660559	0.032	0.0913415	57.8891	1.39337
MSC-2	Tumor	COL6A2	ITGB1	0.901919	0.355569	0.930868	0.150539	0.140132	0.033	0.0913415	54.9989	2.31623
MSC-2	Tumor	FN1	ITGAV	0.850746	0.135863	1.02931	0.0458895	0.0472346	0.023	0.0894909	49.8383	4.26769
MSC-2	Tumor	COL5A3	ITGA10	0.182658	0.0783354	0.0631666	0.0362339	0.00228877	0.042	0.0957905	10.4685	1.39337
MSC-2	Tumor	COL15A1	ITGA10	0.171286	0.0783354	0.0518186	0.0362339	0.00187759	0.039	0.0957905	9.5314	1.39337
MSC-2	Tumor	COL10A1	ITGA10	0.199005	0.0783354	0.0812517	0.0362339	0.00294407	0.011	0.0877949	12.0436	1.39337
MSC-2	Tumor	LAMC1	ITGAV	0.204691	0.135863	0.0578256	0.0458895	0.00265359	0.047	0.0957905	11.2049	4.26769
MSC-2	Tumor	COL6A2	ITGA10	0.901919	0.0783354	0.930868	0.0362339	0.033729	0.044	0.0957905	54.9989	1.39337
MSC-2	Tumor	FN1	ITGA10	0.850746	0.0783354	1.02931	0.0362339	0.037296	0.037	0.0931529	49.8383	1.39337
MSC-2	Tumor	OMD	ITGAV	0.247335	0.135863	0.0929032	0.0458895	0.00426328	0.033	0.0913415	15.0634	4.26769
MSC-2	Tumor	COL5A2	ITGA10	0.646766	0.0783354	0.375979	0.0362339	0.0136232	0.029	0.0913415	39.6638	1.39337
MSC-2	Tumor	COL8A1	ITGA10	0.33049	0.0783354	0.125142	0.0362339	0.00453439	0.034	0.0913415	19.8637	1.39337
MSC-2	Tumor	COL16A1	ITGA10	0.288557	0.0783354	0.109784	0.0362339	0.00397789	0.025	0.090678	17.5679	1.39337
MSC-2	Tumor	WNT5A	FZD1	0.0838664	0.0813953	0.022089	0.0248259	0.00054838	0.004	0.0877949	4.00467	3.40014
MSC-2	Tumor	CTGF	LRP6	0.555792	0.0550796	0.395886	0.0149779	0.00592954	0.025	0.090678	33.1554	2.32669
MSC-2	Tumor	CXCL12	SDC4	0.282161	0.355569	0.15435	0.1754	0.0270729	0.011	0.0877949	15.8503	20.2208
MSC-2	Tumor	FGF7	NRP1	0.356077	0.159731	0.177461	0.0589362	0.0104589	0.023	0.0894909	21.2653	7.32148
MSC-2	Tumor	IGF2	INSR	0.304904	0.141983	0.165723	0.0587268	0.0097324	0.018	0.0894909	18.3051	4.97234
MSC-2	Tumor	IGFBP4	LRP6	0.668799	0.0550796	0.393118	0.0149779	0.00588808	0.007	0.0877949	39.1348	2.32669
MSC-2	Endothelial	BMP2	BMPR2	0.0845771	0.267584	0.0243823	0.102691	0.00250384	0.0001	0.00131875	4.39361	9.45994
MSC-2	Endothelial	PGF	KDR	0.115139	0.264526	0.0407185	0.115377	0.00469799	0.005	0.0211	5.03154	11.1201
MSC-2	Endothelial	COL16A1	ITGB1	0.288557	0.507645	0.109784	0.274305	0.0301142	0.025	0.0402672	17.5679	10.4739
MSC-2	Endothelial	COL18A1	ITGA10	0.326937	0.230887	0.167908	0.0979735	0.0164506	0.035	0.0489073	16.885	7.89009
MSC-2	Endothelial	COL12A1	ITGB1	0.46624	0.507645	0.229589	0.274305	0.0629774	0.021	0.036925	28.6534	10.4739
MSC-2	Endothelial	COL12A1	ITGA1	0.46624	0.120795	0.229589	0.0476935	0.0109499	0.03	0.0442657	28.6534	2.30909
MSC-2	Endothelial	COL1A2	ITGB1	0.94172	0.507645	1.46342	0.274305	0.401424	0.007	0.0217206	58.2145	10.4739
MSC-2	Endothelial	COL1A2	ITGA1	0.94172	0.120795	1.46342	0.0476935	0.0697957	0.02	0.0366957	58.2145	2.30909
MSC-2	Endothelial	THY1	ITGAV	0.452736	0.11315	0.235206	0.0375221	0.00882544	0.038	0.0501125	26.4135	0.771002
MSC-2	Endothelial	COL5A1	ITGB1	0.567164	0.507645	0.26593	0.274305	0.072946	0.007	0.0217206	34.9391	10.4739
MSC-2	Endothelial	COL10A1	ITGB1	0.199005	0.507645	0.0812517	0.274305	0.0222877	0.002	0.0150714	12.0436	10.4739
MSC-2	Endothelial	COL10A1	ITGA1	0.199005	0.120795	0.0812517	0.0476935	0.00387518	0.006	0.0217206	12.0436	2.30909
MSC-2	Endothelial	TNC	ITGB1	0.169865	0.507645	0.0636185	0.274305	0.0174509	0.028	0.0419007	9.90712	10.4739
MSC-2	Endothelial	TNC	ITGA8	0.169865	0.059633	0.0636185	0.0151739	0.00096534	0.001	0.00959091	9.90712	1.31448
MSC-2	Endothelial	COL1A2	ITGA10	0.94172	0.230887	1.46342	0.0979735	0.143377	0.014	0.0298384	58.2145	7.89009
MSC-2	Endothelial	COL14A1	ITGA10	0.0973703	0.230887	0.0294563	0.0979735	0.00288593	0.038	0.0501125	5.05195	7.89009
MSC-2	Endothelial	COL16A1	ITGA2	0.288557	0.0795107	0.109784	0.022126	0.00242907	0.006	0.0217206	17.5679	1.95477
MSC-2	Endothelial	COL1A1	ITGB1	0.935323	0.507645	1.82304	0.274305	0.50007	0.005	0.0211	57.8891	10.4739
MSC-2	Endothelial	COL1A1	ITGA2	0.935323	0.0795107	1.82304	0.022126	0.0403367	0.002	0.0150714	57.8891	1.95477
MSC-2	Endothelial	FN1	ITGB1	0.850746	0.507645	1.02931	0.274305	0.282345	0.006	0.0217206	49.8383	10.4739
MSC-2	Endothelial	FN1	ITGA2	0.850746	0.0795107	1.02931	0.022126	0.0227746	0.0001	0.00131875	49.8383	1.95477
MSC-2	Endothelial	COL12A1	ITGA10	0.46624	0.230887	0.229589	0.0979735	0.0224936	0.014	0.0298384	28.6534	7.89009
MSC-2	Endothelial	COL4A1	ITGA2	0.345416	0.0795107	0.170162	0.022126	0.003765	0.015	0.0307282	18.5512	1.95477
MSC-2	Endothelial	COL6A3	ITGB1	0.783937	0.507645	0.611752	0.274305	0.167807	0.003	0.0171081	48.1848	10.4739
MSC-2	Endothelial	COL6A3	ITGA1	0.783937	0.120795	0.611752	0.0476935	0.0291766	0.012	0.0275217	48.1848	2.30909
MSC-2	Endothelial	COL6A1	ITGB1	0.818053	0.507645	0.656383	0.274305	0.180049	0.009	0.0228795	49.8895	10.4739
MSC-2	Endothelial	COL6A1	ITGA10	0.818053	0.230887	0.656383	0.0979735	0.0643081	0.021	0.036925	49.8895	7.89009
MSC-2	Endothelial	THBS1	ITGB1	0.393746	0.507645	0.222572	0.274305	0.0610526	0.048	0.0606467	15.0711	10.4739
MSC-2	Endothelial	COL8A1	ITGB1	0.33049	0.507645	0.125142	0.274305	0.0343271	0.007	0.0217206	19.8637	10.4739
MSC-2	Endothelial	COL8A1	ITGA1	0.33049	0.120795	0.125142	0.0476935	0.00596847	0.017	0.0335234	19.8637	2.30909
MSC-2	Endothelial	COL5A1	ITGA2	0.567164	0.0795107	0.26593	0.022126	0.00588398	0.003	0.0171081	34.9391	1.95477
MSC-2	Endothelial	COL15A1	ITGB1	0.171286	0.507645	0.0518186	0.274305	0.0142141	0.021	0.036925	9.5314	10.4739
MSC-2	Endothelial	COL15A1	ITGA2	0.171286	0.0795107	0.0518186	0.022126	0.00114654	0.004	0.0191818	9.5314	1.95477
MSC-2	Endothelial	COL10A1	ITGA2	0.199005	0.0795107	0.0812517	0.022126	0.00179778	0.0001	0.00131875	12.0436	1.95477
MSC-2	Endothelial	COL5A1	ITGA10	0.567164	0.230887	0.26593	0.0979735	0.0260541	0.013	0.0291809	34.9391	7.89009
MSC-2	Endothelial	COL11A1	ITGB1	0.421464	0.507645	0.187057	0.274305	0.0513108	0.007	0.0217206	25.9141	10.4739
MSC-2	Endothelial	COL11A1	ITGA10	0.421464	0.230887	0.187057	0.0979735	0.0183267	0.008	0.0222105	25.9141	7.89009
MSC-2	Endothelial	TNC	ITGAV	0.169865	0.11315	0.0636185	0.0375221	0.0023871	0.035	0.0489073	9.90712	0.771002
MSC-2	Endothelial	COL18A1	ITGA2	0.326937	0.0795107	0.167908	0.022126	0.00371514	0.024	0.0392558	16.885	1.95477
MSC-2	Endothelial	COL16A1	ITGA1	0.288557	0.120795	0.109784	0.0476935	0.00523597	0.028	0.0419007	17.5679	2.30909
MSC-2	Endothelial	COL3A1	ITGB1	0.924662	0.507645	1.69885	0.274305	0.466003	0.008	0.0222105	57.1709	10.4739
MSC-2	Endothelial	COL3A1	ITGA2	0.924662	0.0795107	1.69885	0.022126	0.0375888	0.0001	0.00131875	57.1709	1.95477
MSC-2	Endothelial	COL5A2	ITGB1	0.646766	0.507645	0.375979	0.274305	0.103133	0.008	0.0222105	39.6638	10.4739
MSC-2	Endothelial	COL5A2	ITGA1	0.646766	0.120795	0.375979	0.0476935	0.0179318	0.018	0.034844	39.6638	2.30909
MSC-2	Endothelial	TNC	ITGA9	0.169865	0.0642202	0.0636185	0.0185929	0.00118285	0.002	0.0150714	9.90712	1.55922
MSC-2	Endothelial	COL8A1	ITGA2	0.33049	0.0795107	0.125142	0.022126	0.0027689	0.003	0.0171081	19.8637	1.95477
MSC-2	Endothelial	FBN1	ITGB1	0.393746	0.507645	0.159027	0.274305	0.0436218	0.026	0.0412481	23.7286	10.4739
MSC-2	Endothelial	FBN1	ITGA5	0.393746	0.30581	0.159027	0.127617	0.0202945	0.0001	0.00131875	23.7286	10.5746
MSC-2	Endothelial	COL5A1	ITGA1	0.567164	0.120795	0.26593	0.0476935	0.0126832	0.017	0.0335234	34.9391	2.30909
MSC-2	Endothelial	COL1A2	ITGA2	0.94172	0.0795107	1.46342	0.022126	0.0323797	0.001	0.00959091	58.2145	1.95477
MSC-2	Endothelial	VCAM1	ITGA9	0.180526	0.0642202	0.0583632	0.0185929	0.00108514	0.005	0.0211	6.05861	1.55922
MSC-2	Endothelial	COL3A1	ITGA10	0.924662	0.230887	1.69885	0.0979735	0.166442	0.008	0.0222105	57.1709	7.89009
MSC-2	Endothelial	COL11A1	ITGA1	0.421464	0.120795	0.187057	0.0476935	0.00892143	0.009	0.0228795	25.9141	2.30909
MSC-2	Endothelial	COL4A2	ITGA2	0.367448	0.0795107	0.16595	0.022126	0.00367181	0.008	0.0222105	20.0984	1.95477
MSC-2	Endothelial	COL6A3	ITGA10	0.783937	0.230887	0.611752	0.0979735	0.0599355	0.021	0.036925	48.1848	7.89009
MSC-2	Endothelial	COL5A3	ITGB1	0.182658	0.507645	0.0631666	0.274305	0.0173269	0.022	0.0374355	10.4685	10.4739
MSC-2	Endothelial	COL1A1	ITGA10	0.935323	0.230887	1.82304	0.0979735	0.17861	0.014	0.0298384	57.8891	7.89009
MSC-2	Endothelial	COL6A2	ITGB1	0.901919	0.507645	0.930868	0.274305	0.255342	0.006	0.0217206	54.9989	10.4739
MSC-2	Endothelial	COL6A2	ITGA2	0.901919	0.0795107	0.930868	0.022126	0.0205964	0.0001	0.00131875	54.9989	1.95477
MSC-2	Endothelial	FN1	ITGAV	0.850746	0.11315	1.02931	0.0375221	0.038622	0.041	0.0530736	49.8383	0.771002
MSC-2	Endothelial	COL5A3	ITGA10	0.182658	0.230887	0.0631666	0.0979735	0.00618866	0.017	0.0335234	10.4685	7.89009
MSC-2	Endothelial	FN1	ITGA5	0.850746	0.30581	1.02931	0.127617	0.131357	0.0001	0.00131875	49.8383	10.5746
MSC-2	Endothelial	COL6A1	ITGA2	0.818053	0.0795107	0.656383	0.022126	0.0145231	0.0001	0.00131875	49.8895	1.95477
MSC-2	Endothelial	COL15A1	ITGA10	0.171286	0.230887	0.0518186	0.0979735	0.00507685	0.019	0.0351667	9.5314	7.89009
MSC-2	Endothelial	FN1	ITGA8	0.850746	0.059633	1.02931	0.0151739	0.0156187	0.0001	0.00131875	49.8383	1.31448
MSC-2	Endothelial	COL6A1	ITGA1	0.818053	0.120795	0.656383	0.0476935	0.0313052	0.019	0.0351667	49.8895	2.30909
MSC-2	Endothelial	COL10A1	ITGA10	0.199005	0.230887	0.0812517	0.0979735	0.00796051	0.007	0.0217206	12.0436	7.89009
MSC-2	Endothelial	LAMC1	ITGB1	0.204691	0.507645	0.0578256	0.274305	0.0158619	0.047	0.060103	11.2049	10.4739
MSC-2	Endothelial	COL4A1	ITGA10	0.345416	0.230887	0.170162	0.0979735	0.0166713	0.036	0.0496471	18.5512	7.89009
MSC-2	Endothelial	COL3A1	ITGA1	0.924662	0.120795	1.69885	0.0476935	0.0810242	0.017	0.0335234	57.1709	2.30909
MSC-2	Endothelial	COL5A2	ITGA2	0.646766	0.0795107	0.375979	0.022126	0.00831893	0.0001	0.00131875	39.6638	1.95477
MSC-2	Endothelial	COL6A2	ITGA10	0.901919	0.230887	0.930868	0.0979735	0.0912004	0.022	0.0374355	54.9989	7.89009
MSC-2	Endothelial	FN1	ITGA10	0.850746	0.230887	1.02931	0.0979735	0.100845	0.009	0.0228795	49.8383	7.89009
MSC-2	Endothelial	COL6A3	ITGA2	0.783937	0.0795107	0.611752	0.022126	0.0135356	0.001	0.00959091	48.1848	1.95477
MSC-2	Endothelial	COL5A3	ITGA1	0.182658	0.120795	0.0631666	0.0476935	0.00301264	0.027	0.0418897	10.4685	2.30909
MSC-2	Endothelial	COL14A1	ITGA2	0.0973703	0.0795107	0.0294563	0.022126	0.00065175	0.014	0.0298384	5.05195	1.95477
MSC-2	Endothelial	LAMC1	ITGA2	0.204691	0.0795107	0.0578256	0.022126	0.00127945	0.004	0.0191818	11.2049	1.95477
MSC-2	Endothelial	LAMC1	ITGA6	0.204691	0.327217	0.0578256	0.14451	0.00835636	0.007	0.0217206	11.2049	12.8504
MSC-2	Endothelial	OMD	ITGAV	0.247335	0.11315	0.0929032	0.0375221	0.00348593	0.037	0.0497261	15.0634	0.771002
MSC-2	Endothelial	COL12A1	ITGA2	0.46624	0.0795107	0.229589	0.022126	0.00507989	0.004	0.0191818	28.6534	1.95477
MSC-2	Endothelial	COL6A2	ITGA1	0.901919	0.120795	0.930868	0.0476935	0.0443964	0.014	0.0298384	54.9989	2.30909
MSC-2	Endothelial	COL5A2	ITGA10	0.646766	0.230887	0.375979	0.0979735	0.036836	0.015	0.0307282	39.6638	7.89009
MSC-2	Endothelial	COL1A1	ITGA1	0.935323	0.120795	1.82304	0.0476935	0.0869473	0.024	0.0392558	57.8891	2.30909
MSC-2	Endothelial	COL8A1	ITGA10	0.33049	0.230887	0.125142	0.0979735	0.0122606	0.018	0.034844	19.8637	7.89009
MSC-2	Endothelial	COL15A1	ITGA1	0.171286	0.120795	0.0518186	0.0476935	0.00247141	0.035	0.0489073	9.5314	2.30909
MSC-2	Endothelial	COL16A1	ITGA10	0.288557	0.230887	0.109784	0.0979735	0.0107559	0.01	0.0242529	17.5679	7.89009
MSC-2	Endothelial	COL4A2	ITGA10	0.367448	0.230887	0.16595	0.0979735	0.0162587	0.037	0.0497261	20.0984	7.89009
MSC-2	Endothelial	COL11A1	ITGA2	0.421464	0.0795107	0.187057	0.022126	0.00413884	0.003	0.0171081	25.9141	1.95477
MSC-2	Endothelial	COL5A3	ITGA2	0.182658	0.0795107	0.0631666	0.022126	0.00139763	0.007	0.0217206	10.4685	1.95477
MSC-2	Endothelial	CCL2	DARC	0.259417	0.29052	0.166174	0.205872	0.0342106	0.0001	0.00131875	12.9787	12.2427
MSC-2	Endothelial	CTGF	ITGA5	0.555792	0.30581	0.395886	0.127617	0.0505217	0.002	0.0150714	33.1554	10.5746
MSC-2	Endothelial	CTGF	LRP6	0.555792	0.0642202	0.395886	0.0198837	0.00787167	0.019	0.0351667	33.1554	1.28934
MSC-2	Endothelial	CXCL12	ITGB1	0.282161	0.507645	0.15435	0.274305	0.0423389	0.032	0.045932	15.8503	10.4739
MSC-2	Endothelial	FGF7	FGFR1	0.356077	0.12844	0.177461	0.040953	0.00726755	0.031	0.0451103	21.2653	3.01751
MSC-2	Endothelial	FGF7	NRP1	0.356077	0.30581	0.177461	0.127326	0.0225954	0.0001	0.00131875	21.2653	11.2077
MSC-2	Endothelial	IGF2	INSR	0.304904	0.391437	0.165723	0.263483	0.0436653	0.003	0.0171081	18.3051	14.8521
MSC-2	Endothelial	IGFBP4	LRP6	0.668799	0.0642202	0.393118	0.0198837	0.00781663	0.004	0.0191818	39.1348	1.28934
MSC-2	Endothelial	PGF	FLT1	0.115139	0.249235	0.0407185	0.0990435	0.0040329	0.006	0.0217206	5.03154	10.2334
MSC-2	Endothelial	PGF	NRP1	0.115139	0.30581	0.0407185	0.127326	0.00518453	0.031	0.0451103	5.03154	11.2077
MSC-2	Endothelial	PGF	NRP2	0.115139	0.304281	0.0407185	0.132552	0.00539731	0.028	0.0419007	5.03154	10.6874
MSC-2	Endothelial	TGFB3	ACVRL1	0.105188	0.204893	0.0276832	0.0743218	0.00205747	0.002	0.0150714	5.53379	8.24958
MSC-2	Endothelial	TGFB3	ENG	0.105188	0.717125	0.0276832	0.497055	0.0137601	0.003	0.0171081	5.53379	29.7183
MSC-2	Endothelial	TGFB3	TGFBR2	0.105188	0.374618	0.0276832	0.157265	0.00435362	0.001	0.00959091	5.53379	12.5413
MSC-2	Endothelial	TGFB3	TGFBR3	0.105188	0.116208	0.0276832	0.0341398	0.000945101	0.013	0.0291809	5.53379	3.3249
MSC-2	MSC-1	INHBA	ACVR1	0.399431	0.0876404	0.194833	0.0228834	0.00445844	0.001	0.0544444	23.7509	1.42744
MSC-2	MSC-1	COL16A1	ITGB1	0.288557	0.51236	0.109784	0.211678	0.0232388	0.033	0.0735	17.5679	6.92496
MSC-2	MSC-1	COL18A1	ITGA10	0.326937	0.391011	0.167908	0.170728	0.0286666	0.028	0.0694684	16.885	12.4208
MSC-2	MSC-1	COL12A1	ITGB1	0.46624	0.51236	0.229589	0.211678	0.0485989	0.036	0.074	28.6534	6.92496
MSC-2	MSC-1	COL12A1	ITGA1	0.46624	0.12809	0.229589	0.0361649	0.00830306	0.04	0.077	28.6534	1.81193
MSC-2	MSC-1	COL1A2	ITGB1	0.94172	0.51236	1.46342	0.211678	0.309774	0.024	0.0694684	58.2145	6.92496
MSC-2	MSC-1	COL1A2	ITGA1	0.94172	0.12809	1.46342	0.0361649	0.0529245	0.027	0.0694684	58.2145	1.81193
MSC-2	MSC-1	THY1	ITGAV	0.452736	0.166292	0.235206	0.0407492	0.00958446	0.037	0.074	26.4135	2.69553
MSC-2	MSC-1	TGFB3	ACVR1	0.105188	0.0876404	0.0276832	0.0228834	0.000633486	0.016	0.064	5.53379	1.42744
MSC-2	MSC-1	COL5A1	ITGB1	0.567164	0.51236	0.26593	0.211678	0.0562916	0.015	0.063913	34.9391	6.92496
MSC-2	MSC-1	COL10A1	ITGB1	0.199005	0.51236	0.0812517	0.211678	0.0171992	0.004	0.0544444	12.0436	6.92496
MSC-2	MSC-1	COL10A1	ITGA1	0.199005	0.12809	0.0812517	0.0361649	0.00293846	0.008	0.0576471	12.0436	1.81193
MSC-2	MSC-1	TNC	ITGB1	0.169865	0.51236	0.0636185	0.211678	0.0134666	0.037	0.074	9.90712	6.92496
MSC-2	MSC-1	COL1A2	ITGA10	0.94172	0.391011	1.46342	0.170728	0.249847	0.004	0.0544444	58.2145	12.4208
MSC-2	MSC-1	COL14A1	ITGA10	0.0973703	0.391011	0.0294563	0.170728	0.00502901	0.022	0.0694684	5.05195	12.4208
MSC-2	MSC-1	COL1A1	ITGB1	0.935323	0.51236	1.82304	0.211678	0.385898	0.016	0.064	57.8891	6.92496
MSC-2	MSC-1	FN1	ITGB1	0.850746	0.51236	1.02931	0.211678	0.217883	0.013	0.063913	49.8383	6.92496
MSC-2	MSC-1	COL12A1	ITGA10	0.46624	0.391011	0.229589	0.170728	0.0391973	0.005	0.0544444	28.6534	12.4208
MSC-2	MSC-1	COL6A3	ITGB1	0.783937	0.51236	0.611752	0.211678	0.129494	0.019	0.0677091	48.1848	6.92496
MSC-2	MSC-1	COL6A3	ITGA1	0.783937	0.12809	0.611752	0.0361649	0.0221239	0.018	0.0677091	48.1848	1.81193
MSC-2	MSC-1	COL6A1	ITGB1	0.818053	0.51236	0.656383	0.211678	0.138942	0.015	0.063913	49.8895	6.92496
MSC-2	MSC-1	COL6A1	ITGA10	0.818053	0.391011	0.656383	0.170728	0.112063	0.005	0.0544444	49.8895	12.4208
MSC-2	MSC-1	MMP2	ITGAV	0.605544	0.166292	0.397694	0.0407492	0.0162057	0.047	0.0780678	36.6749	2.69553
MSC-2	MSC-1	COL8A1	ITGB1	0.33049	0.51236	0.125142	0.211678	0.0264898	0.015	0.063913	19.8637	6.92496
MSC-2	MSC-1	COL8A1	ITGA1	0.33049	0.12809	0.125142	0.0361649	0.00452575	0.026	0.0694684	19.8637	1.81193
MSC-2	MSC-1	COL15A1	ITGB1	0.171286	0.51236	0.0518186	0.211678	0.0109689	0.032	0.0735	9.5314	6.92496
MSC-2	MSC-1	COL5A1	ITGA10	0.567164	0.391011	0.26593	0.170728	0.0454018	0.008	0.0576471	34.9391	12.4208
MSC-2	MSC-1	COL11A1	ITGB1	0.421464	0.51236	0.187057	0.211678	0.0395959	0.02	0.0687719	25.9141	6.92496
MSC-2	MSC-1	COL11A1	ITGA10	0.421464	0.391011	0.187057	0.170728	0.0319359	0.007	0.0576471	25.9141	12.4208
MSC-2	MSC-1	TNC	ITGAV	0.169865	0.166292	0.0636185	0.0407492	0.0025924	0.03	0.0735	9.90712	2.69553
MSC-2	MSC-1	COL16A1	ITGA1	0.288557	0.12809	0.109784	0.0361649	0.00397031	0.033	0.0735	17.5679	1.81193
MSC-2	MSC-1	COL3A1	ITGB1	0.924662	0.51236	1.69885	0.211678	0.359609	0.01	0.0576471	57.1709	6.92496
MSC-2	MSC-1	COL5A2	ITGB1	0.646766	0.51236	0.375979	0.211678	0.0795865	0.015	0.063913	39.6638	6.92496
MSC-2	MSC-1	COL5A2	ITGA1	0.646766	0.12809	0.375979	0.0361649	0.0135973	0.019	0.0677091	39.6638	1.81193
MSC-2	MSC-1	FBN1	ITGB1	0.393746	0.51236	0.159027	0.211678	0.0336624	0.032	0.0735	23.7286	6.92496
MSC-2	MSC-1	COL5A1	ITGA1	0.567164	0.12809	0.26593	0.0361649	0.00961734	0.028	0.0694684	34.9391	1.81193
MSC-2	MSC-1	COL3A1	ITGA10	0.924662	0.391011	1.69885	0.170728	0.290041	0.002	0.0544444	57.1709	12.4208
MSC-2	MSC-1	COL11A1	ITGA1	0.421464	0.12809	0.187057	0.0361649	0.00676491	0.01	0.0576471	25.9141	1.81193
MSC-2	MSC-1	COL6A3	ITGA10	0.783937	0.391011	0.611752	0.170728	0.104443	0.012	0.0618947	48.1848	12.4208
MSC-2	MSC-1	COL5A3	ITGB1	0.182658	0.51236	0.0631666	0.211678	0.013371	0.037	0.074	10.4685	6.92496
MSC-2	MSC-1	COL1A1	ITGA10	0.935323	0.391011	1.82304	0.170728	0.311244	0.008	0.0576471	57.8891	12.4208
MSC-2	MSC-1	COL6A2	ITGB1	0.901919	0.51236	0.930868	0.211678	0.197044	0.016	0.064	54.9989	6.92496
MSC-2	MSC-1	FN1	ITGB5	0.850746	0.195506	1.02931	0.0643135	0.0661986	0.011	0.0582703	49.8383	5.53949
MSC-2	MSC-1	FN1	ITGAV	0.850746	0.166292	1.02931	0.0407492	0.0419436	0.037	0.074	49.8383	2.69553
MSC-2	MSC-1	COL5A3	ITGA10	0.182658	0.391011	0.0631666	0.170728	0.0107843	0.011	0.0582703	10.4685	12.4208
MSC-2	MSC-1	COL15A1	ITGA10	0.171286	0.391011	0.0518186	0.170728	0.00884689	0.008	0.0576471	9.5314	12.4208
MSC-2	MSC-1	COL6A1	ITGA1	0.818053	0.12809	0.656383	0.0361649	0.023738	0.024	0.0694684	49.8895	1.81193
MSC-2	MSC-1	COL10A1	ITGA10	0.199005	0.391011	0.0812517	0.170728	0.0138719	0.004	0.0544444	12.0436	12.4208
MSC-2	MSC-1	COL4A1	ITGA10	0.345416	0.391011	0.170162	0.170728	0.0290513	0.022	0.0694684	18.5512	12.4208
MSC-2	MSC-1	COL3A1	ITGA1	0.924662	0.12809	1.69885	0.0361649	0.0614388	0.024	0.0694684	57.1709	1.81193
MSC-2	MSC-1	COL6A2	ITGA10	0.901919	0.391011	0.930868	0.170728	0.158925	0.005	0.0544444	54.9989	12.4208
MSC-2	MSC-1	FN1	ITGA10	0.850746	0.391011	1.02931	0.170728	0.175732	0.006	0.0576471	49.8383	12.4208
MSC-2	MSC-1	COL5A3	ITGA1	0.182658	0.12809	0.0631666	0.0361649	0.00228441	0.031	0.0735	10.4685	1.81193
MSC-2	MSC-1	OMD	ITGAV	0.247335	0.166292	0.0929032	0.0407492	0.00378573	0.036	0.074	15.0634	2.69553
MSC-2	MSC-1	COL6A2	ITGA1	0.901919	0.12809	0.930868	0.0361649	0.0336648	0.019	0.0677091	54.9989	1.81193
MSC-2	MSC-1	COL5A2	ITGA10	0.646766	0.391011	0.375979	0.170728	0.0641902	0.004	0.0544444	39.6638	12.4208
MSC-2	MSC-1	COL1A1	ITGA1	0.935323	0.12809	1.82304	0.0361649	0.0659301	0.028	0.0694684	57.8891	1.81193
MSC-2	MSC-1	COL8A1	ITGA10	0.33049	0.391011	0.125142	0.170728	0.0213653	0.009	0.0576471	19.8637	12.4208
MSC-2	MSC-1	COL15A1	ITGA1	0.171286	0.12809	0.0518186	0.0361649	0.00187401	0.046	0.0780678	9.5314	1.81193
MSC-2	MSC-1	COL16A1	ITGA10	0.288557	0.391011	0.109784	0.170728	0.0187431	0.004	0.0544444	17.5679	12.4208
MSC-2	MSC-1	COL4A2	ITGA10	0.367448	0.391011	0.16595	0.170728	0.0283323	0.023	0.0694684	20.0984	12.4208
MSC-2	MSC-1	WNT5A	FZD3	0.0838664	0.0674157	0.022089	0.0203091	0.000448608	0.017	0.0653333	4.00467	0.520229
MSC-2	MSC-1	WNT5A	FZD1	0.0838664	0.152809	0.022089	0.0462074	0.00102068	0.003	0.0544444	4.00467	4.04645
MSC-2	MSC-1	CTGF	LRP1	0.555792	0.507865	0.395886	0.21596	0.0854954	0.015	0.063913	33.1554	14.7459
MSC-2	MSC-1	CXCL12	ITGB1	0.282161	0.51236	0.15435	0.211678	0.0326724	0.043	0.077	15.8503	6.92496
MSC-2	MSC-1	CXCL12	SDC4	0.282161	0.148315	0.15435	0.0549487	0.00848131	0.044	0.077	15.8503	1.55384
MSC-2	MSC-1	FGF7	FGFR1	0.356077	0.339326	0.177461	0.112489	0.0199624	0.021	0.0694684	21.2653	10.5018
MSC-2	MSC-1	FGF7	NRP1	0.356077	0.168539	0.177461	0.0479205	0.00850402	0.036	0.074	21.2653	3.48015
MSC-2	MSC-1	TGFB3	TGFBR1	0.105188	0.0988764	0.0276832	0.0230251	0.00063741	0.027	0.0694684	5.53379	0.608419
MSC-2	osteoclasts	CSF1	CSF1R	0.137171	0.503937	0.0366694	0.147962	0.00542568	0.005	0.0528571	6.71816	7.66963
MSC-2	osteoclasts	TNFSF11	TNFRSF11A	0.104478	0.212598	0.0280951	0.0432686	0.00121564	0.002	0.0512308	5.78699	3.13845
MSC-2	osteoclasts	CXCL12	DPP4	0.282161	0.149606	0.15435	0.0280591	0.00433091	0.012	0.057913	15.8503	1.12472
MSC-2	osteoclasts	THY1	ITGAV	0.452736	0.511811	0.235206	0.155627	0.0366045	0.012	0.057913	26.4135	8.26554
MSC-2	osteoclasts	MMP2	ITGAV	0.605544	0.511811	0.397694	0.155627	0.0618919	0.001	0.037	36.6749	8.26554
MSC-2	osteoclasts	TNC	ITGAV	0.169865	0.511811	0.0636185	0.155627	0.00990076	0.008	0.0572903	9.90712	8.26554
MSC-2	osteoclasts	FBN1	ITGA5	0.393746	0.267717	0.159027	0.0645908	0.0102717	0.006	0.0555	23.7286	2.99249
MSC-2	osteoclasts	THBS1	ITGAV	0.393746	0.511811	0.222572	0.155627	0.0346382	0.012	0.057913	15.0711	8.26554
MSC-2	osteoclasts	FN1	ITGAV	0.850746	0.511811	1.02931	0.155627	0.160189	0.005	0.0528571	49.8383	8.26554
MSC-2	osteoclasts	FN1	ITGA5	0.850746	0.267717	1.02931	0.0645908	0.0664841	0.005	0.0528571	49.8383	2.99249
MSC-2	osteoclasts	LAMC1	ITGAV	0.204691	0.511811	0.0578256	0.155627	0.00899922	0.01	0.057913	11.2049	8.26554
MSC-2	osteoclasts	THY1	ITGAX	0.452736	0.173228	0.235206	0.0313304	0.00736911	0.037	0.0955116	26.4135	0.558437
MSC-2	osteoclasts	OMD	ITGAV	0.247335	0.511811	0.0929032	0.155627	0.0144582	0.007	0.0572903	15.0634	8.26554
MSC-2	osteoclasts	CCL2	CCR1	0.259417	0.23622	0.166174	0.0501237	0.00832927	0.016	0.0673929	12.9787	2.77042
MSC-2	osteoclasts	CTGF	ITGA5	0.555792	0.267717	0.395886	0.0645908	0.0255706	0.012	0.057913	33.1554	2.99249
MSC-2	osteoclasts	CXCL12	SDC4	0.282161	0.251969	0.15435	0.0555795	0.00857867	0.044	0.105032	15.8503	2.3032
MSC-2	osteoclasts	IGF2	IGF2R	0.304904	0.165354	0.165723	0.0276994	0.00459044	0.009	0.057913	18.3051	0.674144
MSC-2	osteoclasts	PGF	NRP2	0.115139	0.456693	0.0407185	0.136271	0.00554877	0.025	0.0867188	5.03154	7.09173
MSC-2	osteoclasts	TGFB3	ENG	0.105188	0.425197	0.0276832	0.12857	0.00355925	0.017	0.0673929	5.53379	5.80014
MSC-2	Peri-2	COL16A1	ITGB1	0.288557	0.636015	0.109784	0.371719	0.0408087	0.011	0.0432826	17.5679	10.802
MSC-2	Peri-2	COL12A1	ITGB1	0.46624	0.636015	0.229589	0.371719	0.0853426	0.011	0.0432826	28.6534	10.802
MSC-2	Peri-2	COL12A1	ITGA1	0.46624	0.444444	0.229589	0.177145	0.0406705	0.005	0.0301667	28.6534	10.7151
MSC-2	Peri-2	COL1A2	ITGB1	0.94172	0.636015	1.46342	0.371719	0.543982	0.003	0.02172	58.2145	10.802
MSC-2	Peri-2	COL1A2	ITGA1	0.94172	0.444444	1.46342	0.177145	0.259237	0.004	0.0258571	58.2145	10.7151
MSC-2	Peri-2	THY1	ITGAV	0.452736	0.256705	0.235206	0.0873073	0.0205352	0.02	0.0548485	26.4135	4.73313
MSC-2	Peri-2	COL5A1	ITGB1	0.567164	0.636015	0.26593	0.371719	0.0988515	0.002	0.0172381	34.9391	10.802
MSC-2	Peri-2	COL10A1	ITGB1	0.199005	0.636015	0.0812517	0.371719	0.0302028	0.001	0.0113125	12.0436	10.802
MSC-2	Peri-2	COL10A1	ITGA1	0.199005	0.444444	0.0812517	0.177145	0.0143933	0.0001	0.00181	12.0436	10.7151
MSC-2	Peri-2	TNC	ITGB1	0.169865	0.636015	0.0636185	0.371719	0.0236482	0.017	0.0488413	9.90712	10.802
MSC-2	Peri-2	COL14A1	ITGB1	0.0973703	0.636015	0.0294563	0.371719	0.0109495	0.041	0.0720485	5.05195	10.802
MSC-2	Peri-2	COL1A1	ITGB1	0.935323	0.636015	1.82304	0.371719	0.67766	0.001	0.0113125	57.8891	10.802
MSC-2	Peri-2	FN1	ITGB1	0.850746	0.636015	1.02931	0.371719	0.382615	0.0001	0.00181	49.8383	10.802
MSC-2	Peri-2	COL6A3	ITGB1	0.783937	0.636015	0.611752	0.371719	0.2274	0.0001	0.00181	48.1848	10.802
MSC-2	Peri-2	COL6A3	ITGA1	0.783937	0.444444	0.611752	0.177145	0.108369	0.0001	0.00181	48.1848	10.7151
MSC-2	Peri-2	COL6A1	ITGB1	0.818053	0.636015	0.656383	0.371719	0.24399	0.001	0.0113125	49.8895	10.802
MSC-2	Peri-2	THBS1	ITGB1	0.393746	0.636015	0.222572	0.371719	0.0827343	0.022	0.0568857	15.0711	10.802
MSC-2	Peri-2	THBS1	ITGA3	0.393746	0.114943	0.222572	0.0277232	0.00617041	0.032	0.0656374	15.0711	1.64429
MSC-2	Peri-2	MMP2	ITGAV	0.605544	0.256705	0.397694	0.0873073	0.0347216	0.014	0.0469259	36.6749	4.73313
MSC-2	Peri-2	COL8A1	ITGB1	0.33049	0.636015	0.125142	0.371719	0.0465178	0.001	0.0113125	19.8637	10.802
MSC-2	Peri-2	COL8A1	ITGA1	0.33049	0.444444	0.125142	0.177145	0.0221683	0.003	0.02172	19.8637	10.7151
MSC-2	Peri-2	COL15A1	ITGB1	0.171286	0.636015	0.0518186	0.371719	0.019262	0.012	0.0443265	9.5314	10.802
MSC-2	Peri-2	COL4A2	ITGA1	0.367448	0.444444	0.16595	0.177145	0.0293971	0.017	0.0488413	20.0984	10.7151
MSC-2	Peri-2	COL11A1	ITGB1	0.421464	0.636015	0.187057	0.371719	0.0695329	0.0001	0.00181	25.9141	10.802
MSC-2	Peri-2	TNC	ITGAV	0.169865	0.256705	0.0636185	0.0873073	0.00555436	0.017	0.0488413	9.90712	4.73313
MSC-2	Peri-2	FN1	ITGA3	0.850746	0.114943	1.02931	0.0277232	0.0285359	0.007	0.0351944	49.8383	1.64429
MSC-2	Peri-2	COL16A1	ITGA1	0.288557	0.444444	0.109784	0.177145	0.0194476	0.005	0.0301667	17.5679	10.7151
MSC-2	Peri-2	COL3A1	ITGB1	0.924662	0.636015	1.69885	0.371719	0.631496	0.001	0.0113125	57.1709	10.802
MSC-2	Peri-2	COL5A2	ITGB1	0.646766	0.636015	0.375979	0.371719	0.139759	0.002	0.0172381	39.6638	10.802
MSC-2	Peri-2	COL5A2	ITGA1	0.646766	0.444444	0.375979	0.177145	0.0666028	0.0001	0.00181	39.6638	10.7151
MSC-2	Peri-2	FBN1	ITGB1	0.393746	0.636015	0.159027	0.371719	0.0591133	0.008	0.0371282	23.7286	10.802
MSC-2	Peri-2	FBN1	ITGA5	0.393746	0.137931	0.159027	0.045937	0.00730521	0.017	0.0488413	23.7286	0.678869
MSC-2	Peri-2	COL5A1	ITGA1	0.567164	0.444444	0.26593	0.177145	0.0471082	0.004	0.0258571	34.9391	10.7151
MSC-2	Peri-2	VCAM1	ITGB1	0.180526	0.636015	0.0583632	0.371719	0.0216947	0.033	0.0656374	6.05861	10.802
MSC-2	Peri-2	COL4A1	ITGA1	0.345416	0.444444	0.170162	0.177145	0.0301432	0.017	0.0488413	18.5512	10.7151
MSC-2	Peri-2	COL11A1	ITGA1	0.421464	0.444444	0.187057	0.177145	0.0331362	0.001	0.0113125	25.9141	10.7151
MSC-2	Peri-2	THBS1	ITGAV	0.393746	0.256705	0.222572	0.0873073	0.0194322	0.032	0.0656374	15.0711	4.73313
MSC-2	Peri-2	COL5A3	ITGB1	0.182658	0.636015	0.0631666	0.371719	0.0234803	0.016	0.0488413	10.4685	10.802
MSC-2	Peri-2	COL6A2	ITGB1	0.901919	0.636015	0.930868	0.371719	0.346022	0.004	0.0258571	54.9989	10.802
MSC-2	Peri-2	FN1	ITGAV	0.850746	0.256705	1.02931	0.0873073	0.0898664	0.009	0.0397317	49.8383	4.73313
MSC-2	Peri-2	FN1	ITGA5	0.850746	0.137931	1.02931	0.045937	0.0472835	0.012	0.0443265	49.8383	0.678869
MSC-2	Peri-2	COL6A1	ITGA1	0.818053	0.444444	0.656383	0.177145	0.116275	0.0001	0.00181	49.8895	10.7151
MSC-2	Peri-2	LAMC1	ITGB1	0.204691	0.636015	0.0578256	0.371719	0.0214949	0.025	0.0634675	11.2049	10.802
MSC-2	Peri-2	LAMC1	ITGA7	0.204691	0.233716	0.0578256	0.076507	0.00442406	0.007	0.0351944	11.2049	5.75044
MSC-2	Peri-2	LAMC1	ITGAV	0.204691	0.256705	0.0578256	0.0873073	0.0050486	0.027	0.0634675	11.2049	4.73313
MSC-2	Peri-2	COL3A1	ITGA1	0.924662	0.444444	1.69885	0.177145	0.300942	0.002	0.0172381	57.1709	10.7151
MSC-2	Peri-2	COL14A1	ITGA1	0.0973703	0.444444	0.0294563	0.177145	0.00521802	0.006	0.0319412	5.05195	10.7151
MSC-2	Peri-2	COL5A3	ITGA1	0.182658	0.444444	0.0631666	0.177145	0.0111896	0.006	0.0319412	10.4685	10.7151
MSC-2	Peri-2	COL18A1	ITGA1	0.326937	0.444444	0.167908	0.177145	0.0297441	0.017	0.0488413	16.885	10.7151
MSC-2	Peri-2	OMD	ITGAV	0.247335	0.256705	0.0929032	0.0873073	0.00811113	0.014	0.0469259	15.0634	4.73313
MSC-2	Peri-2	COL6A2	ITGA1	0.901919	0.444444	0.930868	0.177145	0.164898	0.0001	0.00181	54.9989	10.7151
MSC-2	Peri-2	COL1A1	ITGA1	0.935323	0.444444	1.82304	0.177145	0.322942	0.003	0.02172	57.8891	10.7151
MSC-2	Peri-2	COL15A1	ITGA1	0.171286	0.444444	0.0518186	0.177145	0.00917939	0.008	0.0371282	9.5314	10.7151
MSC-2	Peri-2	CTGF	ITGA5	0.555792	0.137931	0.395886	0.045937	0.0181858	0.033	0.0656374	33.1554	0.678869
MSC-2	Peri-2	CXCL12	ITGB1	0.282161	0.636015	0.15435	0.371719	0.0573747	0.026	0.0634675	15.8503	10.802
MSC-2	Peri-2	FGF7	NRP1	0.356077	0.206897	0.177461	0.0635656	0.0112804	0.018	0.0509063	21.2653	3.58144
MSC-2	Peri-2	IGF2	IGF1R	0.304904	0.0842912	0.165723	0.020255	0.00335673	0.006	0.0319412	18.3051	0.619175
MSC-2	Peri-1	BMP2	BMPR2	0.0845771	0.113636	0.0243823	0.0299842	0.000731085	0.01	0.0356863	4.39361	0.724322
MSC-2	Peri-1	COL16A1	ITGB1	0.288557	0.738636	0.109784	0.429761	0.0471807	0.008	0.0330909	17.5679	16.5505
MSC-2	Peri-1	COL18A1	ITGB1	0.326937	0.738636	0.167908	0.429761	0.0721603	0.047	0.0731111	16.885	16.5505
MSC-2	Peri-1	COL12A1	ITGB1	0.46624	0.738636	0.229589	0.429761	0.0986683	0.005	0.026	28.6534	16.5505
MSC-2	Peri-1	COL12A1	ITGA1	0.46624	0.446023	0.229589	0.182499	0.0418997	0.002	0.0125517	28.6534	12.6699
MSC-2	Peri-1	COL1A2	ITGB1	0.94172	0.738636	1.46342	0.429761	0.628921	0.002	0.0125517	58.2145	16.5505
MSC-2	Peri-1	COL1A2	ITGA1	0.94172	0.446023	1.46342	0.182499	0.267073	0.004	0.0234839	58.2145	12.6699
MSC-2	Peri-1	THY1	ITGAV	0.452736	0.221591	0.235206	0.0659811	0.0155192	0.023	0.0543636	26.4135	4.34463
MSC-2	Peri-1	COL5A1	ITGB1	0.567164	0.738636	0.26593	0.429761	0.114286	0.002	0.0125517	34.9391	16.5505
MSC-2	Peri-1	COL10A1	ITGB1	0.199005	0.738636	0.0812517	0.429761	0.0349188	0.0001	0.00101111	12.0436	16.5505
MSC-2	Peri-1	COL10A1	ITGA1	0.199005	0.446023	0.0812517	0.182499	0.0148283	0.0001	0.00101111	12.0436	12.6699
MSC-2	Peri-1	TNC	ITGB1	0.169865	0.738636	0.0636185	0.429761	0.0273407	0.008	0.0330909	9.90712	16.5505
MSC-2	Peri-1	COL1A2	ITGA10	0.94172	0.110795	1.46342	0.0373613	0.0546754	0.027	0.058	58.2145	0.893155
MSC-2	Peri-1	COL14A1	ITGB1	0.0973703	0.738636	0.0294563	0.429761	0.0126591	0.031	0.0593895	5.05195	16.5505
MSC-2	Peri-1	COL1A1	ITGB1	0.935323	0.738636	1.82304	0.429761	0.783472	0.001	0.00827273	57.8891	16.5505
MSC-2	Peri-1	FN1	ITGB1	0.850746	0.738636	1.02931	0.429761	0.442358	0.0001	0.00101111	49.8383	16.5505
MSC-2	Peri-1	COL4A2	ITGB1	0.367448	0.738636	0.16595	0.429761	0.0713187	0.043	0.069875	20.0984	16.5505
MSC-2	Peri-1	COL12A1	ITGA10	0.46624	0.110795	0.229589	0.0373613	0.00857775	0.035	0.0643434	28.6534	0.893155
MSC-2	Peri-1	COL4A1	ITGB1	0.345416	0.738636	0.170162	0.429761	0.0731287	0.045	0.0712174	18.5512	16.5505
MSC-2	Peri-1	COL6A3	ITGB1	0.783937	0.738636	0.611752	0.429761	0.262907	0.0001	0.00101111	48.1848	16.5505
MSC-2	Peri-1	COL6A3	ITGA1	0.783937	0.446023	0.611752	0.182499	0.111644	0.0001	0.00101111	48.1848	12.6699
MSC-2	Peri-1	COL6A1	ITGB1	0.818053	0.738636	0.656383	0.429761	0.282087	0.0001	0.00101111	49.8895	16.5505
MSC-2	Peri-1	COL6A1	ITGA10	0.818053	0.110795	0.656383	0.0373613	0.0245233	0.043	0.069875	49.8895	0.893155
MSC-2	Peri-1	THBS1	ITGB1	0.393746	0.738636	0.222572	0.429761	0.0956527	0.018	0.0481765	15.0711	16.5505
MSC-2	Peri-1	MMP2	ITGAV	0.605544	0.221591	0.397694	0.0659811	0.0262403	0.029	0.058	36.6749	4.34463
MSC-2	Peri-1	COL8A1	ITGB1	0.33049	0.738636	0.125142	0.429761	0.0537812	0.001	0.00827273	19.8637	16.5505
MSC-2	Peri-1	COL8A1	ITGA1	0.33049	0.446023	0.125142	0.182499	0.0228383	0.0001	0.00101111	19.8637	12.6699
MSC-2	Peri-1	COL15A1	ITGB1	0.171286	0.738636	0.0518186	0.429761	0.0222696	0.009	0.0348511	9.5314	16.5505
MSC-2	Peri-1	COL5A1	ITGA10	0.567164	0.110795	0.26593	0.0373613	0.00993551	0.041	0.069875	34.9391	0.893155
MSC-2	Peri-1	COL4A2	ITGA1	0.367448	0.446023	0.16595	0.182499	0.0302856	0.017	0.0461791	20.0984	12.6699
MSC-2	Peri-1	COL11A1	ITGB1	0.421464	0.738636	0.187057	0.429761	0.0803899	0.0001	0.00101111	25.9141	16.5505
MSC-2	Peri-1	COL11A1	ITGA10	0.421464	0.110795	0.187057	0.0373613	0.00698871	0.016	0.0455	25.9141	0.893155
MSC-2	Peri-1	TNC	ITGAV	0.169865	0.221591	0.0636185	0.0659811	0.00419762	0.022	0.0526842	9.90712	4.34463
MSC-2	Peri-1	COL16A1	ITGA1	0.288557	0.446023	0.109784	0.182499	0.0200354	0.005	0.026	17.5679	12.6699
MSC-2	Peri-1	COL3A1	ITGB1	0.924662	0.738636	1.69885	0.429761	0.730099	0.0001	0.00101111	57.1709	16.5505
MSC-2	Peri-1	COL5A2	ITGB1	0.646766	0.738636	0.375979	0.429761	0.161581	0.0001	0.00101111	39.6638	16.5505
MSC-2	Peri-1	COL5A2	ITGA1	0.646766	0.446023	0.375979	0.182499	0.0686158	0.0001	0.00101111	39.6638	12.6699
MSC-2	Peri-1	FBN1	ITGB1	0.393746	0.738636	0.159027	0.429761	0.0683434	0.006	0.0273	23.7286	16.5505
MSC-2	Peri-1	COL5A1	ITGA1	0.567164	0.446023	0.26593	0.182499	0.048532	0.002	0.0125517	34.9391	12.6699
MSC-2	Peri-1	VCAM1	ITGB1	0.180526	0.738636	0.0583632	0.429761	0.0250822	0.026	0.0577073	6.05861	16.5505
MSC-2	Peri-1	COL4A1	ITGA1	0.345416	0.446023	0.170162	0.182499	0.0310543	0.017	0.0461791	18.5512	12.6699
MSC-2	Peri-1	COL3A1	ITGA10	0.924662	0.110795	1.69885	0.0373613	0.0634713	0.026	0.0577073	57.1709	0.893155
MSC-2	Peri-1	COL11A1	ITGA1	0.421464	0.446023	0.187057	0.182499	0.0341378	0.001	0.00827273	25.9141	12.6699
MSC-2	Peri-1	COL6A3	ITGA10	0.783937	0.110795	0.611752	0.0373613	0.0228559	0.031	0.0593895	48.1848	0.893155
MSC-2	Peri-1	THBS1	ITGAV	0.393746	0.221591	0.222572	0.0659811	0.0146856	0.048	0.0734118	15.0711	4.34463
MSC-2	Peri-1	COL5A3	ITGB1	0.182658	0.738636	0.0631666	0.429761	0.0271465	0.01	0.0356863	10.4685	16.5505
MSC-2	Peri-1	COL1A1	ITGA10	0.935323	0.110795	1.82304	0.0373613	0.0681113	0.028	0.058	57.8891	0.893155
MSC-2	Peri-1	COL6A2	ITGB1	0.901919	0.738636	0.930868	0.429761	0.400051	0.0001	0.00101111	54.9989	16.5505
MSC-2	Peri-1	FN1	ITGB5	0.850746	0.0965909	1.02931	0.0296763	0.0305462	0.024	0.0546	49.8383	0.976462
MSC-2	Peri-1	FN1	ITGAV	0.850746	0.221591	1.02931	0.0659811	0.0679152	0.012	0.042	49.8383	4.34463
MSC-2	Peri-1	COL5A3	ITGA10	0.182658	0.110795	0.0631666	0.0373613	0.00235999	0.041	0.069875	10.4685	0.893155
MSC-2	Peri-1	COL15A1	ITGA10	0.171286	0.110795	0.0518186	0.0373613	0.00193601	0.037	0.0666733	9.5314	0.893155
MSC-2	Peri-1	COL6A1	ITGA1	0.818053	0.446023	0.656383	0.182499	0.119789	0.0001	0.00101111	49.8895	12.6699
MSC-2	Peri-1	COL10A1	ITGA10	0.199005	0.110795	0.0812517	0.0373613	0.00303567	0.01	0.0356863	12.0436	0.893155
MSC-2	Peri-1	LAMC1	ITGB1	0.204691	0.738636	0.0578256	0.429761	0.0248512	0.019	0.0501159	11.2049	16.5505
MSC-2	Peri-1	LAMC1	ITGA7	0.204691	0.170455	0.0578256	0.0559933	0.00323785	0.009	0.0348511	11.2049	4.64792
MSC-2	Peri-1	LAMC1	ITGAV	0.204691	0.221591	0.0578256	0.0659811	0.0038154	0.029	0.058	11.2049	4.34463
MSC-2	Peri-1	COL3A1	ITGA1	0.924662	0.446023	1.69885	0.182499	0.310038	0.0001	0.00101111	57.1709	12.6699
MSC-2	Peri-1	COL14A1	ITGA1	0.0973703	0.446023	0.0294563	0.182499	0.00537573	0.006	0.0273	5.05195	12.6699
MSC-2	Peri-1	COL6A2	ITGA10	0.901919	0.110795	0.930868	0.0373613	0.0347785	0.042	0.069875	54.9989	0.893155
MSC-2	Peri-1	FN1	ITGA10	0.850746	0.110795	1.02931	0.0373613	0.0384565	0.037	0.0666733	49.8383	0.893155
MSC-2	Peri-1	COL5A3	ITGA1	0.182658	0.446023	0.0631666	0.182499	0.0115278	0.006	0.0273	10.4685	12.6699
MSC-2	Peri-1	COL18A1	ITGA1	0.326937	0.446023	0.167908	0.182499	0.030643	0.016	0.0455	16.885	12.6699
MSC-2	Peri-1	OMD	ITGAV	0.247335	0.221591	0.0929032	0.0659811	0.00612986	0.021	0.0526842	15.0634	4.34463
MSC-2	Peri-1	COL6A2	ITGA1	0.901919	0.446023	0.930868	0.182499	0.169882	0.0001	0.00101111	54.9989	12.6699
MSC-2	Peri-1	COL5A2	ITGA10	0.646766	0.110795	0.375979	0.0373613	0.0140471	0.029	0.058	39.6638	0.893155
MSC-2	Peri-1	COL1A1	ITGA1	0.935323	0.446023	1.82304	0.182499	0.332703	0.003	0.0182	57.8891	12.6699
MSC-2	Peri-1	COL8A1	ITGA10	0.33049	0.110795	0.125142	0.0373613	0.00467548	0.032	0.0606667	19.8637	0.893155
MSC-2	Peri-1	COL15A1	ITGA1	0.171286	0.446023	0.0518186	0.182499	0.00945683	0.008	0.0330909	9.5314	12.6699
MSC-2	Peri-1	COL16A1	ITGA10	0.288557	0.110795	0.109784	0.0373613	0.00410166	0.021	0.0526842	17.5679	0.893155
MSC-2	Peri-1	CCL2	CCR10	0.259417	0.119318	0.166174	0.0317077	0.00526901	0.005	0.026	12.9787	2.81798
MSC-2	Peri-1	CXCL12	ITGB1	0.282161	0.738636	0.15435	0.429761	0.0663334	0.015	0.0447541	15.8503	16.5505
MSC-2	Peri-1	FGF7	NRP1	0.356077	0.298295	0.177461	0.0965338	0.017131	0.006	0.0273	21.2653	7.56677
MSC-2	Peri-1	PGF	NRP1	0.115139	0.298295	0.0407185	0.0965338	0.00393071	0.043	0.069875	5.03154	7.56677
MSC-2	Peri-1	TGFB3	ENG	0.105188	0.224432	0.0276832	0.0685071	0.0018965	0.048	0.0734118	5.53379	3.45954
MSC-2	MSC-3	CTGF	LRP1	0.555792	0.627451	0.395886	0.380788	0.150748	0.007	0.0784348	33.1554	6.28782
MSC-2	Thelper	CXCL12	DPP4	0.282161	0.0773134	0.15435	0.0267727	0.00413235	0.015	0.170474	15.8503	5.2974
MSC-2	Thelper	CXCL12	CXCR4	0.282161	0.903842	0.15435	1.13325	0.174916	0.041	0.170474	15.8503	41.4012
MSC-2	Treg	FN1	ITGA4	0.850746	0.258727	1.02931	0.108186	0.111358	0.007	0.153333	49.8383	4.11932
MSC-2	Treg	TNC	ITGA4	0.169865	0.258727	0.0636185	0.108186	0.00688266	0.029	0.153333	9.90712	4.11932
MSC-2	Treg	CXCL12	CXCR3	0.282161	0.196099	0.15435	0.0737415	0.011382	0.023	0.153333	15.8503	6.14115
MSC-2	Treg	CXCL12	SDC4	0.282161	0.110883	0.15435	0.0444744	0.0068646	0.049	0.153333	15.8503	0.613233
MSC-2	CTL-2	CXCL12	DPP4	0.282161	0.0562715	0.15435	0.0205935	0.0031786	0.021	0.170667	15.8503	1.33989
MSC-2	CTL-2	FN1	ITGA4	0.850746	0.210481	1.02931	0.0904508	0.0931021	0.015	0.170667	49.8383	2.64183
MSC-2	CTL-2	TNC	ITGA4	0.169865	0.210481	0.0636185	0.0904508	0.00575434	0.041	0.170667	9.90712	2.64183
MSC-2	CTL-2	CXCL12	CXCR4	0.282161	0.920103	0.15435	1.2994	0.200562	0.027	0.170667	15.8503	40.5807
MSC-2	NKT	COL16A1	ITGB1	0.288557	0.351421	0.109784	0.192134	0.0210932	0.038	0.12402	17.5679	3.99312
MSC-2	NKT	COL12A1	ITGB1	0.46624	0.351421	0.229589	0.192134	0.0441119	0.045	0.12402	28.6534	3.99312
MSC-2	NKT	COL1A2	ITGB1	0.94172	0.351421	1.46342	0.192134	0.281173	0.027	0.12402	58.2145	3.99312
MSC-2	NKT	COL5A1	ITGB1	0.567164	0.351421	0.26593	0.192134	0.0510943	0.022	0.12402	34.9391	3.99312
MSC-2	NKT	COL10A1	ITGB1	0.199005	0.351421	0.0812517	0.192134	0.0156112	0.004	0.12402	12.0436	3.99312
MSC-2	NKT	TNC	ITGB1	0.169865	0.351421	0.0636185	0.192134	0.0122233	0.043	0.12402	9.90712	3.99312
MSC-2	NKT	COL1A1	ITGB1	0.935323	0.351421	1.82304	0.192134	0.350269	0.018	0.12402	57.8891	3.99312
MSC-2	NKT	FN1	ITGB1	0.850746	0.351421	1.02931	0.192134	0.197766	0.016	0.12402	49.8383	3.99312
MSC-2	NKT	COL6A3	ITGB1	0.783937	0.351421	0.611752	0.192134	0.117538	0.021	0.12402	48.1848	3.99312
MSC-2	NKT	COL6A1	ITGB1	0.818053	0.351421	0.656383	0.192134	0.126114	0.017	0.12402	49.8895	3.99312
MSC-2	NKT	COL8A1	ITGB1	0.33049	0.351421	0.125142	0.192134	0.0240441	0.021	0.12402	19.8637	3.99312
MSC-2	NKT	COL15A1	ITGB1	0.171286	0.351421	0.0518186	0.192134	0.00995612	0.037	0.12402	9.5314	3.99312
MSC-2	NKT	COL11A1	ITGB1	0.421464	0.351421	0.187057	0.192134	0.0359401	0.024	0.12402	25.9141	3.99312
MSC-2	NKT	COL3A1	ITGB1	0.924662	0.351421	1.69885	0.192134	0.326407	0.014	0.12402	57.1709	3.99312
MSC-2	NKT	COL5A2	ITGB1	0.646766	0.351421	0.375979	0.192134	0.0722385	0.016	0.12402	39.6638	3.99312
MSC-2	NKT	FBN1	ITGB1	0.393746	0.351421	0.159027	0.192134	0.0305545	0.042	0.12402	23.7286	3.99312
MSC-2	NKT	FN1	ITGA4	0.850746	0.216193	1.02931	0.10088	0.103837	0.009	0.12402	49.8383	2.044
MSC-2	NKT	COL5A3	ITGB1	0.182658	0.351421	0.0631666	0.192134	0.0121365	0.039	0.12402	10.4685	3.99312
MSC-2	NKT	COL6A2	ITGB1	0.901919	0.351421	0.930868	0.192134	0.178852	0.018	0.12402	54.9989	3.99312
MSC-2	NKT	FN1	ITGB7	0.850746	0.0913006	1.02931	0.0365701	0.037642	0.008	0.12402	49.8383	0.970724
MSC-2	NKT	TNC	ITGA4	0.169865	0.216193	0.0636185	0.10088	0.00641781	0.031	0.12402	9.90712	2.044
MSC-2	NKT	CXCL12	CXCR4	0.282161	0.892334	0.15435	1.12892	0.174249	0.041	0.12402	15.8503	20.494
MSC-2	CTL-3	FN1	ITGA4	0.850746	0.354149	1.02931	0.182249	0.187591	0.0001	0.00665	49.8383	21.6475
MSC-2	CTL-3	VCAM1	ITGB7	0.180526	0.122897	0.0583632	0.0513227	0.00299536	0.032	0.093383	6.05861	7.00905
MSC-2	CTL-3	VCAM1	ITGA4	0.180526	0.354149	0.0583632	0.182249	0.0106366	0.024	0.0862703	6.05861	21.6475
MSC-2	CTL-3	THY1	ITGB2	0.452736	0.433704	0.235206	0.221576	0.052116	0.048	0.101333	26.4135	3.62909
MSC-2	CTL-3	FN1	ITGB7	0.850746	0.122897	1.02931	0.0513227	0.0528271	0.002	0.03325	49.8383	7.00905
MSC-2	CTL-3	TNC	ITGA4	0.169865	0.354149	0.0636185	0.182249	0.0115944	0.009	0.057	9.90712	21.6475
MSC-2	CTL-3	CD200	CD200R1	0.169154	0.151982	0.0466795	0.0664769	0.00310311	0.005	0.0443333	8.64373	12.5629
MSC-2	CTL-3	CCL2	CCR5	0.259417	0.115768	0.166174	0.0463785	0.00770692	0.004	0.0409231	12.9787	8.51848
MSC-2	CTL-3	CXCL12	CXCR3	0.282161	0.194468	0.15435	0.0817522	0.0126184	0.022	0.0812778	15.8503	13.0749
MSC-2	CTL-3	CXCL12	CXCR4	0.282161	0.941545	0.15435	1.20217	0.185555	0.036	0.0938824	15.8503	44.2815
MSC-2	CTL-1	FN1	ITGA4	0.850746	0.252791	1.02931	0.125542	0.129222	0.006	0.122564	49.8383	5.13194
MSC-2	CTL-1	TNC	ITGA4	0.169865	0.252791	0.0636185	0.125542	0.00798679	0.021	0.122564	9.90712	5.13194
MSC-2	CTL-1	CD200	CD200R1	0.169154	0.0861244	0.0466795	0.0378279	0.00176579	0.013	0.122564	8.64373	2.3703
MSC-2	CTL-1	CCL2	CCR5	0.259417	0.0645933	0.166174	0.0272693	0.00453145	0.019	0.122564	12.9787	0.583204
MSC-2	CTL-1	CXCL12	CXCR3	0.282161	0.105263	0.15435	0.0500418	0.00772393	0.033	0.122564	15.8503	0.882464
MSC-2	CTL-1	CXCL12	CXCR4	0.282161	0.936204	0.15435	1.2952	0.199913	0.027	0.122564	15.8503	29.1708
MSC-2	NK2	COL16A1	ITGB1	0.288557	0.337818	0.109784	0.162234	0.0178107	0.049	0.106645	17.5679	1.0023
MSC-2	NK2	COL12A1	ITGA1	0.46624	0.173393	0.229589	0.075135	0.0172501	0.019	0.0990833	28.6534	5.09407
MSC-2	NK2	COL1A2	ITGB1	0.94172	0.337818	1.46342	0.162234	0.237417	0.037	0.0990833	58.2145	1.0023
MSC-2	NK2	COL1A2	ITGA1	0.94172	0.173393	1.46342	0.075135	0.109954	0.01	0.0892308	58.2145	5.09407
MSC-2	NK2	COL5A1	ITGB1	0.567164	0.337818	0.26593	0.162234	0.043143	0.041	0.0990833	34.9391	1.0023
MSC-2	NK2	COL10A1	ITGB1	0.199005	0.337818	0.0812517	0.162234	0.0131818	0.007	0.0892308	12.0436	1.0023
MSC-2	NK2	COL10A1	ITGA1	0.199005	0.173393	0.0812517	0.075135	0.00610484	0.003	0.0892308	12.0436	5.09407
MSC-2	NK2	COL1A1	ITGB1	0.935323	0.337818	1.82304	0.162234	0.29576	0.026	0.0990833	57.8891	1.0023
MSC-2	NK2	FN1	ITGB1	0.850746	0.337818	1.02931	0.162234	0.16699	0.031	0.0990833	49.8383	1.0023
MSC-2	NK2	COL6A3	ITGB1	0.783937	0.337818	0.611752	0.162234	0.0992472	0.031	0.0990833	48.1848	1.0023
MSC-2	NK2	COL6A3	ITGA1	0.783937	0.173393	0.611752	0.075135	0.045964	0.006	0.0892308	48.1848	5.09407
MSC-2	NK2	COL6A1	ITGB1	0.818053	0.337818	0.656383	0.162234	0.106488	0.027	0.0990833	49.8895	1.0023
MSC-2	NK2	COL8A1	ITGB1	0.33049	0.337818	0.125142	0.162234	0.0203024	0.029	0.0990833	19.8637	1.0023
MSC-2	NK2	COL8A1	ITGA1	0.33049	0.173393	0.125142	0.075135	0.00940255	0.011	0.0911429	19.8637	5.09407
MSC-2	NK2	COL15A1	ITGB1	0.171286	0.337818	0.0518186	0.162234	0.00840676	0.04	0.0990833	9.5314	1.0023
MSC-2	NK2	COL4A2	ITGA1	0.367448	0.173393	0.16595	0.075135	0.0124686	0.04	0.0990833	20.0984	5.09407
MSC-2	NK2	COL11A1	ITGB1	0.421464	0.337818	0.187057	0.162234	0.0303471	0.027	0.0990833	25.9141	1.0023
MSC-2	NK2	COL16A1	ITGA1	0.288557	0.173393	0.109784	0.075135	0.00824859	0.018	0.0990833	17.5679	5.09407
MSC-2	NK2	COL3A1	ITGB1	0.924662	0.337818	1.69885	0.162234	0.275612	0.024	0.0990833	57.1709	1.0023
MSC-2	NK2	COL5A2	ITGB1	0.646766	0.337818	0.375979	0.162234	0.0609968	0.021	0.0990833	39.6638	1.0023
MSC-2	NK2	COL5A2	ITGA1	0.646766	0.173393	0.375979	0.075135	0.0282492	0.008	0.0892308	39.6638	5.09407
MSC-2	NK2	COL5A1	ITGA1	0.567164	0.173393	0.26593	0.075135	0.0199807	0.013	0.0928	34.9391	5.09407
MSC-2	NK2	FN1	ITGA4	0.850746	0.216741	1.02931	0.0961183	0.0989357	0.01	0.0892308	49.8383	0.942853
MSC-2	NK2	COL4A1	ITGA1	0.345416	0.173393	0.170162	0.075135	0.0127851	0.046	0.104627	18.5512	5.09407
MSC-2	NK2	COL11A1	ITGA1	0.421464	0.173393	0.187057	0.075135	0.0140545	0.005	0.0892308	25.9141	5.09407
MSC-2	NK2	COL5A3	ITGB1	0.182658	0.337818	0.0631666	0.162234	0.0102478	0.047	0.104846	10.4685	1.0023
MSC-2	NK2	COL6A2	ITGB1	0.901919	0.337818	0.930868	0.162234	0.151019	0.022	0.0990833	54.9989	1.0023
MSC-2	NK2	COL6A1	ITGA1	0.818053	0.173393	0.656383	0.075135	0.0493173	0.014	0.0928	49.8895	5.09407
MSC-2	NK2	THY1	ITGB2	0.452736	0.433483	0.235206	0.228042	0.0536368	0.044	0.104163	26.4135	0.583718
MSC-2	NK2	TNC	ITGA4	0.169865	0.216741	0.0636185	0.0961183	0.00611491	0.033	0.0990833	9.90712	0.942853
MSC-2	NK2	COL3A1	ITGA1	0.924662	0.173393	1.69885	0.075135	0.127643	0.013	0.0928	57.1709	5.09407
MSC-2	NK2	COL14A1	ITGA1	0.0973703	0.173393	0.0294563	0.075135	0.0022132	0.04	0.0990833	5.05195	5.09407
MSC-2	NK2	COL5A3	ITGA1	0.182658	0.173393	0.0631666	0.075135	0.00474602	0.016	0.0928	10.4685	5.09407
MSC-2	NK2	COL18A1	ITGA1	0.326937	0.173393	0.167908	0.075135	0.0126158	0.038	0.0990833	16.885	5.09407
MSC-2	NK2	COL6A2	ITGA1	0.901919	0.173393	0.930868	0.075135	0.0699407	0.008	0.0892308	54.9989	5.09407
MSC-2	NK2	COL1A1	ITGA1	0.935323	0.173393	1.82304	0.075135	0.136974	0.015	0.0928	57.8891	5.09407
MSC-2	NK2	COL15A1	ITGA1	0.171286	0.173393	0.0518186	0.075135	0.00389339	0.03	0.0990833	9.5314	5.09407
MSC-2	NK2	CXCL12	CXCR3	0.282161	0.121076	0.15435	0.0484614	0.00748	0.034	0.0990833	15.8503	0.928783
MSC-2	NK2	CXCL12	CXCR4	0.282161	0.907324	0.15435	1.16276	0.179472	0.036	0.0990833	15.8503	16.6252
MSC-2	Proliferating T	COL1A2	ITGB1	0.94172	0.479029	1.46342	0.14885	0.21783	0.044	0.12825	58.2145	3.82409
MSC-2	Proliferating T	COL10A1	ITGB1	0.199005	0.479029	0.0812517	0.14885	0.0120943	0.012	0.122674	12.0436	3.82409
MSC-2	Proliferating T	COL1A1	ITGB1	0.935323	0.479029	1.82304	0.14885	0.27136	0.029	0.122674	57.8891	3.82409
MSC-2	Proliferating T	FN1	ITGB1	0.850746	0.479029	1.02931	0.14885	0.153213	0.037	0.12654	49.8383	3.82409
MSC-2	Proliferating T	COL6A3	ITGB1	0.783937	0.479029	0.611752	0.14885	0.0910593	0.044	0.12825	48.1848	3.82409
MSC-2	Proliferating T	COL6A1	ITGB1	0.818053	0.479029	0.656383	0.14885	0.0977026	0.036	0.12654	49.8895	3.82409
MSC-2	Proliferating T	COL8A1	ITGB1	0.33049	0.479029	0.125142	0.14885	0.0186274	0.033	0.122674	19.8637	3.82409
MSC-2	Proliferating T	COL15A1	ITGB1	0.171286	0.479029	0.0518186	0.14885	0.0077132	0.041	0.127473	9.5314	3.82409
MSC-2	Proliferating T	COL11A1	ITGB1	0.421464	0.479029	0.187057	0.14885	0.0278435	0.033	0.122674	25.9141	3.82409
MSC-2	Proliferating T	COL3A1	ITGB1	0.924662	0.479029	1.69885	0.14885	0.252874	0.027	0.122674	57.1709	3.82409
MSC-2	Proliferating T	COL5A2	ITGB1	0.646766	0.479029	0.375979	0.14885	0.0559646	0.033	0.122674	39.6638	3.82409
MSC-2	Proliferating T	FN1	ITGA4	0.850746	0.381898	1.02931	0.117187	0.120622	0.007	0.122674	49.8383	6.45553
MSC-2	Proliferating T	COL6A2	ITGB1	0.901919	0.479029	0.930868	0.14885	0.13856	0.033	0.122674	54.9989	3.82409
MSC-2	Proliferating T	FN1	ITGB7	0.850746	0.15011	1.02931	0.0305739	0.0314701	0.016	0.122674	49.8383	2.42269
MSC-2	Proliferating T	TNC	ITGA4	0.169865	0.381898	0.0636185	0.117187	0.00745527	0.024	0.122674	9.90712	6.45553
MSC-2	Proliferating T	CD200	CD200R1	0.169154	0.125828	0.0466795	0.0298812	0.00139484	0.019	0.122674	8.64373	2.37942
MSC-2	Proliferating T	CCL2	CCR5	0.259417	0.130243	0.166174	0.0265599	0.00441358	0.02	0.122674	12.9787	2.56682
MSC-2	Proliferating T	CXCL12	CXCR3	0.282161	0.348786	0.15435	0.0905968	0.0139836	0.017	0.122674	15.8503	9.34551
MSC-2	Proliferating T	CXCL12	CXCR4	0.282161	0.96468	0.15435	1.15488	0.178256	0.037	0.12654	15.8503	13.8245
MSC-2	NK1	COL16A1	ITGB1	0.288557	0.323353	0.109784	0.170383	0.0187052	0.047	0.114086	17.5679	0.617403
MSC-2	NK1	COL1A2	ITGB1	0.94172	0.323353	1.46342	0.170383	0.249341	0.032	0.114086	58.2145	0.617403
MSC-2	NK1	COL5A1	ITGB1	0.567164	0.323353	0.26593	0.170383	0.0453099	0.031	0.114086	34.9391	0.617403
MSC-2	NK1	COL10A1	ITGB1	0.199005	0.323353	0.0812517	0.170383	0.0138439	0.005	0.100833	12.0436	0.617403
MSC-2	NK1	TNC	ITGB1	0.169865	0.323353	0.0636185	0.170383	0.0108395	0.045	0.114086	9.90712	0.617403
MSC-2	NK1	VCAM1	ITGB2	0.180526	0.570359	0.0583632	0.383104	0.0223591	0.038	0.114086	6.05861	11.0581
MSC-2	NK1	COL1A1	ITGB1	0.935323	0.323353	1.82304	0.170383	0.310614	0.024	0.114086	57.8891	0.617403
MSC-2	NK1	FN1	ITGB1	0.850746	0.323353	1.02931	0.170383	0.175377	0.029	0.114086	49.8383	0.617403
MSC-2	NK1	COL6A3	ITGB1	0.783937	0.323353	0.611752	0.170383	0.104232	0.026	0.114086	48.1848	0.617403
MSC-2	NK1	COL6A1	ITGB1	0.818053	0.323353	0.656383	0.170383	0.111836	0.024	0.114086	49.8895	0.617403
MSC-2	NK1	COL8A1	ITGB1	0.33049	0.323353	0.125142	0.170383	0.021322	0.024	0.114086	19.8637	0.617403
MSC-2	NK1	COL15A1	ITGB1	0.171286	0.323353	0.0518186	0.170383	0.00882898	0.038	0.114086	9.5314	0.617403
MSC-2	NK1	COL11A1	ITGB1	0.421464	0.323353	0.187057	0.170383	0.0318713	0.024	0.114086	25.9141	0.617403
MSC-2	NK1	COL3A1	ITGB1	0.924662	0.323353	1.69885	0.170383	0.289454	0.022	0.114086	57.1709	0.617403
MSC-2	NK1	COL5A2	ITGB1	0.646766	0.323353	0.375979	0.170383	0.0640603	0.018	0.114086	39.6638	0.617403
MSC-2	NK1	COL5A3	ITGB1	0.182658	0.323353	0.0631666	0.170383	0.0107625	0.047	0.114086	10.4685	0.617403
MSC-2	NK1	COL6A2	ITGB1	0.901919	0.323353	0.930868	0.170383	0.158604	0.021	0.114086	54.9989	0.617403
MSC-2	NK1	VCAM1	ITGB7	0.180526	0.106287	0.0583632	0.0454723	0.00265391	0.033	0.114086	6.05861	1.19727
MSC-2	NK1	THY1	ITGB2	0.452736	0.570359	0.235206	0.383104	0.0901084	0.021	0.114086	26.4135	11.0581
MSC-2	NK1	FN1	ITGB7	0.850746	0.106287	1.02931	0.0454723	0.0468052	0.002	0.0605	49.8383	1.19727
MSC-2	NK1	CTGF	ITGB2	0.555792	0.570359	0.395886	0.383104	0.151665	0.024	0.114086	33.1554	11.0581
MSC-2	NK1	CXCL12	CXCR4	0.282161	0.72006	0.15435	0.862771	0.133168	0.047	0.114086	15.8503	3.97513
MSC-2	NK1	TGFB3	TGFBR3	0.105188	0.0928144	0.0276832	0.0390801	0.00108186	0.008	0.114086	5.53379	2.20693
MSC-2	CD8 Naive	LAMC1	ITGA6	0.204691	0.105919	0.0578256	0.0378104	0.00218641	0.028	0.242717	11.2049	0.950697
MSC-2	Mono-3	CSF1	CSF1R	0.137171	0.291566	0.0366694	0.0857511	0.00314444	0.015	0.209492	6.71816	6.80317
MSC-2	Mono-3	VCAM1	ITGB2	0.180526	0.73494	0.0583632	0.359724	0.0209947	0.044	0.209492	6.05861	11.4048
MSC-2	Mono-3	THY1	ITGB2	0.452736	0.73494	0.235206	0.359724	0.0846094	0.025	0.209492	26.4135	11.4048
MSC-2	Mono-3	THY1	ITGAX	0.452736	0.221687	0.235206	0.0568138	0.013363	0.028	0.209492	26.4135	4.69163
MSC-2	Mono-3	CD99	PILRA	0.794598	0.520482	0.558875	0.17693	0.0988819	0.001	0.06	28.5329	15.2418
MSC-2	Mono-3	ANXA1	FPR2	0.690121	0.26506	0.425969	0.0756458	0.0322228	0.006	0.18	14.291	8.03059
MSC-2	Mono-3	CTGF	ITGB2	0.555792	0.73494	0.395886	0.359724	0.14241	0.027	0.209492	33.1554	11.4048
MSC-2	Mono-3	IGF2	INSR	0.304904	0.161446	0.165723	0.0468848	0.00776991	0.023	0.209492	18.3051	2.47099
MSC-2	Mono-2	CSF1	CSF1R	0.137171	0.15382	0.0366694	0.0470484	0.00172524	0.043	0.211538	6.71816	6.13854
MSC-2	Mono-2	VCAM1	ITGB2	0.180526	0.67894	0.0583632	0.375083	0.0218911	0.04	0.211538	6.05861	30.5717
MSC-2	Mono-2	FN1	ITGA5	0.850746	0.0898142	1.02931	0.0301291	0.0310122	0.035	0.211538	49.8383	1.26385
MSC-2	Mono-2	THY1	ITGB2	0.452736	0.67894	0.235206	0.375083	0.088222	0.023	0.211538	26.4135	30.5717
MSC-2	Mono-2	THY1	ITGAM	0.452736	0.209222	0.235206	0.0738965	0.0173809	0.022	0.211538	26.4135	13.5012
MSC-2	Mono-2	THY1	ITGAX	0.452736	0.164831	0.235206	0.0591364	0.0139093	0.027	0.211538	26.4135	9.23983
MSC-2	Mono-2	CD99	PILRA	0.794598	0.270819	0.558875	0.091149	0.0509409	0.017	0.211538	28.5329	17.6799
MSC-2	Mono-2	ANXA1	FPR2	0.690121	0.0942877	0.425969	0.0315908	0.0134567	0.032	0.211538	14.291	6.31538
MSC-2	Mono-2	CCL2	CCR1	0.259417	0.147626	0.166174	0.0545176	0.00905943	0.012	0.211538	12.9787	9.69328
MSC-2	Mono-2	CCL2	CCR2	0.259417	0.137302	0.166174	0.0474027	0.00787712	0.006	0.1875	12.9787	9.47018
MSC-2	Mono-2	CTGF	ITGAM	0.555792	0.209222	0.395886	0.0738965	0.0292546	0.014	0.211538	33.1554	13.5012
MSC-2	Mono-2	CTGF	ITGB2	0.555792	0.67894	0.395886	0.375083	0.14849	0.026	0.211538	33.1554	30.5717
MSC-2	Mono-2	CTGF	LRP1	0.555792	0.216793	0.395886	0.0745902	0.0295292	0.046	0.212963	33.1554	10.1702
MSC-2	Mono-2	IGF2	INSR	0.304904	0.0966965	0.165723	0.0318572	0.00527949	0.041	0.211538	18.3051	2.1624
MSC-2	mDC	CSF1	CSF1R	0.137171	0.297207	0.0366694	0.0586285	0.00214987	0.032	0.222439	6.71816	10.1083
MSC-2	mDC	APP	CD74	0.407249	1	0.138846	2.72711	0.378647	0.032	0.222439	17.728	46.7067
MSC-2	mDC	VCAM1	ITGB2	0.180526	0.827933	0.0583632	0.349513	0.0203987	0.049	0.222439	6.05861	18.9854
MSC-2	mDC	FN1	ITGA4	0.850746	0.306145	1.02931	0.0518194	0.0533383	0.042	0.222439	49.8383	4.1065
MSC-2	mDC	THY1	ITGB2	0.452736	0.827933	0.235206	0.349513	0.0822078	0.026	0.222439	26.4135	18.9854
MSC-2	mDC	THY1	ITGAM	0.452736	0.153073	0.235206	0.0248339	0.0058411	0.046	0.222439	26.4135	3.26939
MSC-2	mDC	FN1	ITGB7	0.850746	0.116201	1.02931	0.0157324	0.0161935	0.042	0.222439	49.8383	1.90683
MSC-2	mDC	THY1	ITGAX	0.452736	0.287151	0.235206	0.0565888	0.01331	0.029	0.222439	26.4135	10.6699
MSC-2	mDC	CTGF	ITGB2	0.555792	0.827933	0.395886	0.349513	0.138367	0.029	0.222439	33.1554	18.9854
MSC-2	mDC	IGF2	INSR	0.304904	0.218994	0.165723	0.0439419	0.0072822	0.026	0.222439	18.3051	7.23874
MSC-2	Mono-1	VCAM1	ITGB2	0.180526	0.72019	0.0583632	0.472142	0.0275557	0.021	0.128471	6.05861	28.0086
MSC-2	Mono-1	THY1	ITGB2	0.452736	0.72019	0.235206	0.472142	0.111051	0.02	0.128471	26.4135	28.0086
MSC-2	Mono-1	THY1	ITGAM	0.452736	0.338076	0.235206	0.155323	0.0365329	0.008	0.0924444	26.4135	18.6246
MSC-2	Mono-1	THY1	ITGAX	0.452736	0.109756	0.235206	0.0433709	0.0102011	0.034	0.160727	26.4135	2.00565
MSC-2	Mono-1	CD99	PILRA	0.794598	0.205285	0.558875	0.0776416	0.043392	0.032	0.158476	28.5329	7.63666
MSC-2	Mono-1	ANXA1	FPR2	0.690121	0.109756	0.425969	0.0422135	0.0179816	0.02	0.128471	14.291	5.23401
MSC-2	Mono-1	CCL2	CCR1	0.259417	0.134824	0.166174	0.0559083	0.00929053	0.012	0.112	12.9787	5.62367
MSC-2	Mono-1	CCL2	CCR2	0.259417	0.155827	0.166174	0.0600694	0.00998199	0.002	0.0346667	12.9787	7.70316
MSC-2	Mono-1	CTGF	ITGAM	0.555792	0.338076	0.395886	0.155323	0.06149	0.005	0.0742857	33.1554	18.6246
MSC-2	Mono-1	CTGF	ITGB2	0.555792	0.72019	0.395886	0.472142	0.186914	0.014	0.112	33.1554	28.0086
MSC-2	Macro-1	CSF1	CSF1R	0.137171	0.447176	0.0366694	0.125869	0.00461554	0.009	0.182354	6.71816	27.9528
MSC-2	Macro-1	APP	CD74	0.407249	0.994247	0.138846	2.44266	0.339152	0.042	0.182354	17.728	63.0233
MSC-2	Macro-1	THY1	ITGAV	0.452736	0.189854	0.235206	0.0414941	0.00975966	0.035	0.182354	26.4135	8.86347
MSC-2	Macro-1	MMP2	ITGAV	0.605544	0.189854	0.397694	0.0414941	0.0165019	0.046	0.182354	36.6749	8.86347
MSC-2	Macro-1	TNC	ITGAV	0.169865	0.189854	0.0636185	0.0414941	0.00263979	0.03	0.182354	9.90712	8.86347
MSC-2	Macro-1	FN1	ITGAV	0.850746	0.189854	1.02931	0.0414941	0.0427103	0.034	0.182354	49.8383	8.86347
MSC-2	Macro-1	THY1	ITGB2	0.452736	0.682008	0.235206	0.284284	0.0668655	0.036	0.182354	26.4135	17.2014
MSC-2	Macro-1	THY1	ITGAM	0.452736	0.122385	0.235206	0.0297448	0.00699617	0.042	0.182354	26.4135	3.14953
MSC-2	Macro-1	THY1	ITGAX	0.452736	0.228033	0.235206	0.0599577	0.0141024	0.024	0.182354	26.4135	11.916
MSC-2	Macro-1	OMD	ITGAV	0.247335	0.189854	0.0929032	0.0414941	0.00385493	0.036	0.182354	15.0634	8.86347
MSC-2	Macro-1	CD99	PILRA	0.794598	0.34205	0.558875	0.0891992	0.0498512	0.02	0.182354	28.5329	18.9828
MSC-2	Macro-1	CCL2	CCR1	0.259417	0.107741	0.166174	0.0262111	0.00435561	0.028	0.182354	12.9787	4.05318
MSC-2	Macro-1	CTGF	ITGB2	0.555792	0.682008	0.395886	0.284284	0.112544	0.043	0.182354	33.1554	17.2014
MSC-2	Macro-1	FGF7	NRP1	0.356077	0.119247	0.177461	0.032357	0.00574209	0.045	0.182354	21.2653	4.52113
MSC-2	Macro-1	TGFB3	TGFBR1	0.105188	0.115586	0.0276832	0.024337	0.000673727	0.022	0.182354	5.53379	4.78685
MSC-2	Macro-1	TGFB3	TGFBR2	0.105188	0.184623	0.0276832	0.0425455	0.0011778	0.037	0.182354	5.53379	5.79599
MSC-2	Monocyte pro	CSF1	CSF1R	0.137171	0.221865	0.0366694	0.0523444	0.00191944	0.04	0.219314	6.71816	3.19712
MSC-2	Monocyte pro	FN1	ITGA5	0.850746	0.131833	1.02931	0.0275924	0.0284012	0.045	0.219314	49.8383	0.528194
MSC-2	Monocyte pro	THY1	ITGB2	0.452736	0.726688	0.235206	0.307499	0.0723257	0.034	0.219314	26.4135	7.82301
MSC-2	Monocyte pro	THY1	ITGAM	0.452736	0.176849	0.235206	0.0461544	0.0108558	0.03	0.219314	26.4135	2.27546
MSC-2	Monocyte pro	FN1	ITGB7	0.850746	0.125402	1.02931	0.0151464	0.0155903	0.047	0.219314	49.8383	0.60038
MSC-2	Monocyte pro	CTGF	ITGAM	0.555792	0.176849	0.395886	0.0461544	0.0182719	0.03	0.219314	33.1554	2.27546
MSC-2	Monocyte pro	CTGF	ITGB2	0.555792	0.726688	0.395886	0.307499	0.121734	0.041	0.219314	33.1554	7.82301
MSC-2	Monocyte pro	TGFB3	TGFBR1	0.105188	0.115756	0.0276832	0.0240848	0.000666746	0.023	0.219314	5.53379	0.850385
MSC-2	Macro-2	CSF1	CSF1R	0.137171	0.404059	0.0366694	0.109396	0.0040115	0.01	0.168605	6.71816	18.0244
MSC-2	Macro-2	THY1	ITGAV	0.452736	0.164207	0.235206	0.0356632	0.00838821	0.04	0.168605	26.4135	4.78974
MSC-2	Macro-2	VCAM1	ITGB2	0.180526	0.714945	0.0583632	0.341554	0.0199342	0.049	0.168605	6.05861	16.8706
MSC-2	Macro-2	TNC	ITGAV	0.169865	0.164207	0.0636185	0.0356632	0.00226884	0.037	0.168605	9.90712	4.78974
MSC-2	Macro-2	FBN1	ITGA5	0.393746	0.130074	0.159027	0.0318672	0.00506774	0.041	0.168605	23.7286	2.73867
MSC-2	Macro-2	FN1	ITGAV	0.850746	0.164207	1.02931	0.0356632	0.0367085	0.047	0.168605	49.8383	4.78974
MSC-2	Macro-2	FN1	ITGA5	0.850746	0.130074	1.02931	0.0318672	0.0328013	0.031	0.168605	49.8383	2.73867
MSC-2	Macro-2	THY1	ITGB2	0.452736	0.714945	0.235206	0.341554	0.0803356	0.028	0.168605	26.4135	16.8706
MSC-2	Macro-2	THY1	ITGAM	0.452736	0.212177	0.235206	0.0573693	0.0134936	0.029	0.168605	26.4135	7.61471
MSC-2	Macro-2	THY1	ITGAX	0.452736	0.267528	0.235206	0.0719936	0.0169334	0.023	0.168605	26.4135	11.0182
MSC-2	Macro-2	OMD	ITGAV	0.247335	0.164207	0.0929032	0.0356632	0.00331323	0.037	0.168605	15.0634	4.78974
MSC-2	Macro-2	CD99	PILRA	0.794598	0.324723	0.558875	0.0812586	0.0454134	0.029	0.168605	28.5329	12.8836
MSC-2	Macro-2	CCL2	CCR1	0.259417	0.154059	0.166174	0.0386199	0.00641763	0.023	0.168605	12.9787	5.59652
MSC-2	Macro-2	CTGF	ITGAM	0.555792	0.212177	0.395886	0.0573693	0.0227117	0.025	0.168605	33.1554	7.61471
MSC-2	Macro-2	CTGF	ITGB2	0.555792	0.714945	0.395886	0.341554	0.135216	0.029	0.168605	33.1554	16.8706
MSC-2	Macro-2	CTGF	LRP1	0.555792	0.323801	0.395886	0.0854763	0.0338389	0.038	0.168605	33.1554	11.465
MSC-2	Macro-2	CXCL12	SDC4	0.282161	0.173432	0.15435	0.0455777	0.00703489	0.047	0.168605	15.8503	4.7299
MSC-2	Macro-2	FGF7	NRP1	0.356077	0.187269	0.177461	0.0430499	0.00763967	0.036	0.168605	21.2653	7.18069
MSC-2	Macro-2	IGF2	IGF2R	0.304904	0.114391	0.165723	0.0235025	0.00389491	0.022	0.168605	18.3051	2.2674
MSC-2	Macro-2	TGFB3	ENG	0.105188	0.345018	0.0276832	0.0918252	0.00254202	0.029	0.168605	5.53379	13.9815
MSC-2	Macro-2	TGFB3	TGFBR1	0.105188	0.119926	0.0276832	0.0254412	0.000704294	0.02	0.168605	5.53379	3.51158
MSC-2	Macro-3	CSF1	CSF1R	0.137171	0.406877	0.0366694	0.10897	0.00399586	0.01	0.177211	6.71816	14.4167
MSC-2	Macro-3	THY1	ITGAV	0.452736	0.180516	0.235206	0.0418021	0.00983212	0.035	0.177211	26.4135	4.44448
MSC-2	Macro-3	MMP2	ITGAV	0.605544	0.180516	0.397694	0.0418021	0.0166244	0.046	0.177211	36.6749	4.44448
MSC-2	Macro-3	TNC	ITGAV	0.169865	0.180516	0.0636185	0.0418021	0.00265939	0.03	0.177211	9.90712	4.44448
MSC-2	Macro-3	FBN1	ITGA5	0.393746	0.130372	0.159027	0.0322086	0.00512203	0.04	0.177211	23.7286	1.89415
MSC-2	Macro-3	FN1	ITGAV	0.850746	0.180516	1.02931	0.0418021	0.0430274	0.032	0.177211	49.8383	4.44448
MSC-2	Macro-3	FN1	ITGA5	0.850746	0.130372	1.02931	0.0322086	0.0331527	0.029	0.177211	49.8383	1.89415
MSC-2	Macro-3	THY1	ITGB2	0.452736	0.67765	0.235206	0.263422	0.0619585	0.039	0.177211	26.4135	8.71889
MSC-2	Macro-3	THY1	ITGAM	0.452736	0.15043	0.235206	0.038036	0.0089463	0.036	0.177211	26.4135	2.78036
MSC-2	Macro-3	THY1	ITGAX	0.452736	0.234957	0.235206	0.0608337	0.0143085	0.024	0.177211	26.4135	7.07856
MSC-2	Macro-3	OMD	ITGAV	0.247335	0.180516	0.0929032	0.0418021	0.00388355	0.036	0.177211	15.0634	4.44448
MSC-2	Macro-3	CD99	PILRA	0.794598	0.348138	0.558875	0.0879466	0.0491512	0.02	0.177211	28.5329	11.231
MSC-2	Macro-3	CCL2	CCR1	0.259417	0.0916905	0.166174	0.0214013	0.00355634	0.029	0.177211	12.9787	0.773443
MSC-2	Macro-3	CTGF	ITGAM	0.555792	0.15043	0.395886	0.038036	0.0150579	0.037	0.177211	33.1554	2.78036
MSC-2	Macro-3	CXCL12	SDC4	0.282161	0.219198	0.15435	0.0599383	0.00925146	0.043	0.177211	15.8503	5.82578
MSC-2	Macro-3	IGF2	INSR	0.304904	0.154728	0.165723	0.0369116	0.00611711	0.031	0.177211	18.3051	3.19804
MSC-2	Macro-3	TGFB3	TGFBR1	0.105188	0.0873926	0.0276832	0.0193197	0.000534831	0.037	0.177211	5.53379	0.572597
MSC-2	Macro-3	TGFB3	TGFBR2	0.105188	0.170487	0.0276832	0.0345871	0.000957482	0.049	0.177211	5.53379	2.08649
MSC-1	Progenitors	THBS1	ITGA2B	0.411236	0.151402	0.233777	0.0234616	0.00548478	0.003	0.195534	8.72317	5.26239
MSC-1	Progenitors	FN1	ITGA2B	0.694382	0.151402	0.522125	0.0234616	0.0122499	0.004	0.195534	19.725	5.26239
MSC-1	Progenitors	TNC	ITGA4	0.152809	0.328972	0.0872078	0.0614513	0.00535903	0.043	0.195534	4.4277	3.94588
MSC-1	PDC	BST2	LILRA4	0.480899	0.790698	0.238319	0.317879	0.0757566	0.0001	0.00705	5.81184	21.5845
MSC-1	PDC	APP	CD74	0.41573	0.996124	0.158475	2.05264	0.325293	0.044	0.24675	10.0764	19.8032
MSC-1	PDC	CXCL12	CXCR3	0.483146	0.589147	0.409059	0.191223	0.0782216	0.0001	0.00705	16.306	13.833
MSC-1	PDC	CXCL12	CXCR4	0.483146	0.96124	0.409059	1.15103	0.47084	0.005	0.100714	16.306	10.6902
MSC-1	PDC	FGF7	NRP1	0.561798	0.24031	0.337083	0.0548102	0.0184756	0.004	0.100714	19.3222	4.50235
MSC-1	PDC	IGF2	IGF2R	0.397753	0.174419	0.259576	0.0349206	0.00906456	0.001	0.047	13.413	2.21673
MSC-1	PDC	IGF2	INSR	0.397753	0.158915	0.259576	0.0354139	0.00919262	0.021	0.185062	13.413	1.39621
MSC-1	memBcell	LAMC1	ITGA6	0.188764	0.240541	0.0575497	0.0508113	0.00292417	0.02	0.204615	5.21486	6.16025
MSC-1	memBcell	CCL2	CCR10	0.4	0.0756757	0.294944	0.0137505	0.00405564	0.006	0.1596	12.232	1.10399
MSC-1	memBcell	IGF2	INSR	0.397753	0.318919	0.259576	0.0869017	0.0225576	0.006	0.1596	13.413	7.85845
MSC-1	Tumor	CXCL12	DPP4	0.483146	0.0893513	0.409059	0.0246049	0.0100649	0.002	0.1045	16.306	3.5882
MSC-1	Tumor	THY1	ITGAV	0.420225	0.135863	0.198856	0.0458895	0.00912541	0.038	0.110149	13.1045	4.26769
MSC-1	Tumor	TNC	ITGB1	0.152809	0.355569	0.0872078	0.150539	0.0131282	0.039	0.110149	4.4277	2.31623
MSC-1	Tumor	COL1A2	ITGA10	0.880899	0.0783354	1.05441	0.0362339	0.0382053	0.037	0.110149	29.0224	1.39337
MSC-1	Tumor	COL14A1	ITGA10	0.150562	0.0783354	0.0486923	0.0362339	0.00176431	0.049	0.112538	4.41283	1.39337
MSC-1	Tumor	COL12A1	ITGA10	0.364045	0.0783354	0.170271	0.0362339	0.0061696	0.047	0.112538	11.7974	1.39337
MSC-1	Tumor	THBS1	ITGA3	0.411236	0.130355	0.233777	0.0388417	0.00908028	0.015	0.107983	8.72317	7.57389
MSC-1	Tumor	COL8A1	ITGB1	0.314607	0.355569	0.119645	0.150539	0.0180113	0.039	0.110149	10.1302	2.31623
MSC-1	Tumor	COL11A1	ITGB1	0.433708	0.355569	0.188649	0.150539	0.0283991	0.031	0.107983	14.5669	2.31623
MSC-1	Tumor	COL11A1	ITGA10	0.433708	0.0783354	0.188649	0.0362339	0.00683549	0.017	0.107983	14.5669	1.39337
MSC-1	Tumor	TNC	ITGAV	0.152809	0.135863	0.0872078	0.0458895	0.00400192	0.022	0.107983	4.4277	4.26769
MSC-1	Tumor	FN1	ITGA3	0.694382	0.130355	0.522125	0.0388417	0.0202802	0.018	0.107983	19.725	7.57389
MSC-1	Tumor	COL3A1	ITGB1	0.889888	0.355569	1.30534	0.150539	0.196505	0.048	0.112538	29.4858	2.31623
MSC-1	Tumor	VCAM1	ITGB1	0.285393	0.355569	0.112247	0.150539	0.0168976	0.047	0.112538	7.02566	2.31623
MSC-1	Tumor	COL3A1	ITGA10	0.889888	0.0783354	1.30534	0.0362339	0.0472977	0.035	0.110149	29.4858	1.39337
MSC-1	Tumor	COL1A1	ITGA10	0.907865	0.0783354	1.20398	0.0362339	0.0436249	0.048	0.112538	29.678	1.39337
MSC-1	Tumor	LAMC1	ITGAV	0.188764	0.135863	0.0575497	0.0458895	0.00264093	0.048	0.112538	5.21486	4.26769
MSC-1	Tumor	OMD	ITGAV	0.191011	0.135863	0.0697968	0.0458895	0.00320294	0.039	0.110149	5.84401	4.26769
MSC-1	Tumor	COL5A2	ITGA10	0.480899	0.0783354	0.225717	0.0362339	0.00817862	0.049	0.112538	15.3756	1.39337
MSC-1	Tumor	COL8A1	ITGA10	0.314607	0.0783354	0.119645	0.0362339	0.00433522	0.036	0.110149	10.1302	1.39337
MSC-1	Tumor	COL16A1	ITGA10	0.186517	0.0783354	0.0576142	0.0362339	0.00208759	0.048	0.112538	5.4926	1.39337
MSC-1	Tumor	CTGF	LRP6	0.433708	0.0550796	0.310826	0.0149779	0.00465553	0.031	0.107983	13.5599	2.32669
MSC-1	Tumor	CXCL12	ITGB1	0.483146	0.355569	0.409059	0.150539	0.0615795	0.02	0.107983	16.306	2.31623
MSC-1	Tumor	CXCL12	SDC4	0.483146	0.355569	0.409059	0.1754	0.0717491	0.003	0.1045	16.306	20.2208
MSC-1	Tumor	FGF7	NRP1	0.561798	0.159731	0.337083	0.0589362	0.0198664	0.003	0.1045	19.3222	7.32148
MSC-1	Tumor	IGF2	INSR	0.397753	0.141983	0.259576	0.0587268	0.0152441	0.009	0.107983	13.413	4.97234
MSC-1	Tumor	IGFBP4	LRP6	0.678652	0.0550796	0.396449	0.0149779	0.00593798	0.005	0.1045	21.9797	2.32669
MSC-1	Endothelial	COL18A1	ITGA10	0.357303	0.230887	0.170521	0.0979735	0.0167065	0.035	0.0531481	10.1594	7.89009
MSC-1	Endothelial	COL12A1	ITGB1	0.364045	0.507645	0.170271	0.274305	0.0467063	0.042	0.0593793	11.7974	10.4739
MSC-1	Endothelial	COL12A1	ITGA1	0.364045	0.120795	0.170271	0.0476935	0.00812085	0.043	0.0603767	11.7974	2.30909
MSC-1	Endothelial	COL1A2	ITGB1	0.880899	0.507645	1.05441	0.274305	0.289229	0.026	0.0444167	29.0224	10.4739
MSC-1	Endothelial	COL1A2	ITGA1	0.880899	0.120795	1.05441	0.0476935	0.0502884	0.028	0.0451969	29.0224	2.30909
MSC-1	Endothelial	THY1	ITGAV	0.420225	0.11315	0.198856	0.0375221	0.00746151	0.048	0.0634839	13.1045	0.771002
MSC-1	Endothelial	TNC	ITGB1	0.152809	0.507645	0.0872078	0.274305	0.0239215	0.015	0.0370482	4.4277	10.4739
MSC-1	Endothelial	TNC	ITGA8	0.152809	0.059633	0.0872078	0.0151739	0.00132328	0.001	0.0146429	4.4277	1.31448
MSC-1	Endothelial	COL1A2	ITGA10	0.880899	0.230887	1.05441	0.0979735	0.103304	0.015	0.0370482	29.0224	7.89009
MSC-1	Endothelial	COL14A1	ITGB1	0.150562	0.507645	0.0486923	0.274305	0.0133565	0.028	0.0451969	4.41283	10.4739
MSC-1	Endothelial	COL14A1	ITGA10	0.150562	0.230887	0.0486923	0.0979735	0.00477056	0.022	0.0417593	4.41283	7.89009
MSC-1	Endothelial	COL16A1	ITGA2	0.186517	0.0795107	0.0576142	0.022126	0.00127477	0.018	0.0388421	5.4926	1.95477
MSC-1	Endothelial	COL1A1	ITGB1	0.907865	0.507645	1.20398	0.274305	0.330258	0.018	0.0388421	29.678	10.4739
MSC-1	Endothelial	COL1A1	ITGA2	0.907865	0.0795107	1.20398	0.022126	0.0266393	0.004	0.0215789	29.678	1.95477
MSC-1	Endothelial	FN1	ITGB1	0.694382	0.507645	0.522125	0.274305	0.143222	0.046	0.0628667	19.725	10.4739
MSC-1	Endothelial	FN1	ITGA2	0.694382	0.0795107	0.522125	0.022126	0.0115526	0.008	0.0287719	19.725	1.95477
MSC-1	Endothelial	COL12A1	ITGA10	0.364045	0.230887	0.170271	0.0979735	0.0166821	0.021	0.041	11.7974	7.89009
MSC-1	Endothelial	COL4A1	ITGA2	0.305618	0.0795107	0.125192	0.022126	0.00277001	0.021	0.041	8.39773	1.95477
MSC-1	Endothelial	COL6A3	ITGB1	0.606742	0.507645	0.39216	0.274305	0.107571	0.024	0.0427826	19.5758	10.4739
MSC-1	Endothelial	COL6A3	ITGA1	0.606742	0.120795	0.39216	0.0476935	0.0187035	0.023	0.0420982	19.5758	2.30909
MSC-1	Endothelial	COL6A1	ITGB1	0.703371	0.507645	0.43626	0.274305	0.119668	0.024	0.0427826	22.6521	10.4739
MSC-1	Endothelial	COL6A1	ITGA10	0.703371	0.230887	0.43626	0.0979735	0.0427419	0.031	0.0481439	22.6521	7.89009
MSC-1	Endothelial	THBS1	ITGB1	0.411236	0.507645	0.233777	0.274305	0.0641261	0.041	0.0591901	8.72317	10.4739
MSC-1	Endothelial	COL8A1	ITGB1	0.314607	0.507645	0.119645	0.274305	0.0328193	0.009	0.0297581	10.1302	10.4739
MSC-1	Endothelial	COL8A1	ITGA1	0.314607	0.120795	0.119645	0.0476935	0.00570631	0.018	0.0388421	10.1302	2.30909
MSC-1	Endothelial	COL5A1	ITGA2	0.341573	0.0795107	0.121286	0.022126	0.00268358	0.011	0.0341667	10.5467	1.95477
MSC-1	Endothelial	COL5A1	ITGA10	0.341573	0.230887	0.121286	0.0979735	0.0118828	0.031	0.0481439	10.5467	7.89009
MSC-1	Endothelial	COL11A1	ITGB1	0.433708	0.507645	0.188649	0.274305	0.0517474	0.003	0.0215789	14.5669	10.4739
MSC-1	Endothelial	COL11A1	ITGA10	0.433708	0.230887	0.188649	0.0979735	0.0184826	0.008	0.0287719	14.5669	7.89009
MSC-1	Endothelial	TNC	ITGAV	0.152809	0.11315	0.0872078	0.0375221	0.00327222	0.026	0.0444167	4.4277	0.771002
MSC-1	Endothelial	COL18A1	ITGA2	0.357303	0.0795107	0.170521	0.022126	0.00377294	0.022	0.0417593	10.1594	1.95477
MSC-1	Endothelial	COL16A1	ITGA1	0.186517	0.120795	0.0576142	0.0476935	0.00274783	0.048	0.0634839	5.4926	2.30909
MSC-1	Endothelial	COL3A1	ITGB1	0.889888	0.507645	1.30534	0.274305	0.358062	0.013	0.0350658	29.4858	10.4739
MSC-1	Endothelial	COL3A1	ITGA2	0.889888	0.0795107	1.30534	0.022126	0.0288821	0.001	0.0146429	29.4858	1.95477
MSC-1	Endothelial	COL5A2	ITGB1	0.480899	0.507645	0.225717	0.274305	0.0619154	0.021	0.041	15.3756	10.4739
MSC-1	Endothelial	COL5A2	ITGA1	0.480899	0.120795	0.225717	0.0476935	0.0107653	0.023	0.0420982	15.3756	2.30909
MSC-1	Endothelial	TNC	ITGA9	0.152809	0.0642202	0.0872078	0.0185929	0.00162144	0.001	0.0146429	4.4277	1.55922
MSC-1	Endothelial	COL8A1	ITGA2	0.314607	0.0795107	0.119645	0.022126	0.00264728	0.004	0.0215789	10.1302	1.95477
MSC-1	Endothelial	FBN1	ITGB1	0.406742	0.507645	0.173615	0.274305	0.0476236	0.018	0.0388421	13.4193	10.4739
MSC-1	Endothelial	FBN1	ITGA5	0.406742	0.30581	0.173615	0.127617	0.0221562	0.0001	0.00227778	13.4193	10.5746
MSC-1	Endothelial	COL1A2	ITGA2	0.880899	0.0795107	1.05441	0.022126	0.0233298	0.001	0.0146429	29.0224	1.95477
MSC-1	Endothelial	VCAM1	ITGB1	0.285393	0.507645	0.112247	0.274305	0.0307899	0.013	0.0350658	7.02566	10.4739
MSC-1	Endothelial	VCAM1	ITGA9	0.285393	0.0642202	0.112247	0.0185929	0.00208699	0.0001	0.00227778	7.02566	1.55922
MSC-1	Endothelial	COL3A1	ITGA10	0.889888	0.230887	1.30534	0.0979735	0.127889	0.013	0.0350658	29.4858	7.89009
MSC-1	Endothelial	COL11A1	ITGA1	0.433708	0.120795	0.188649	0.0476935	0.00899734	0.008	0.0287719	14.5669	2.30909
MSC-1	Endothelial	COL4A2	ITGA2	0.285393	0.0795107	0.122551	0.022126	0.00271157	0.012	0.0346479	7.75095	1.95477
MSC-1	Endothelial	COL6A3	ITGA10	0.606742	0.230887	0.39216	0.0979735	0.0384213	0.026	0.0444167	19.5758	7.89009
MSC-1	Endothelial	COL1A1	ITGA10	0.907865	0.230887	1.20398	0.0979735	0.117958	0.019	0.0401546	29.678	7.89009
MSC-1	Endothelial	COL6A2	ITGB1	0.853933	0.507645	0.631274	0.274305	0.173162	0.02	0.041	27.525	10.4739
MSC-1	Endothelial	COL6A2	ITGA2	0.853933	0.0795107	0.631274	0.022126	0.0139676	0.003	0.0215789	27.525	1.95477
MSC-1	Endothelial	FN1	ITGA5	0.694382	0.30581	0.522125	0.127617	0.0666319	0.004	0.0215789	19.725	10.5746
MSC-1	Endothelial	COL6A1	ITGA2	0.703371	0.0795107	0.43626	0.022126	0.00965269	0.004	0.0215789	22.6521	1.95477
MSC-1	Endothelial	FN1	ITGA8	0.694382	0.059633	0.522125	0.0151739	0.00792267	0.004	0.0215789	19.725	1.31448
MSC-1	Endothelial	COL6A1	ITGA1	0.703371	0.120795	0.43626	0.0476935	0.0208068	0.028	0.0451969	22.6521	2.30909
MSC-1	Endothelial	LAMC1	ITGB1	0.188764	0.507645	0.0575497	0.274305	0.0157862	0.049	0.0639809	5.21486	10.4739
MSC-1	Endothelial	COL4A1	ITGA10	0.305618	0.230887	0.125192	0.0979735	0.0122655	0.047	0.0633882	8.39773	7.89009
MSC-1	Endothelial	COL3A1	ITGA1	0.889888	0.120795	1.30534	0.0476935	0.0622565	0.023	0.0420982	29.4858	2.30909
MSC-1	Endothelial	COL14A1	ITGA1	0.150562	0.120795	0.0486923	0.0476935	0.00232231	0.039	0.0571071	4.41283	2.30909
MSC-1	Endothelial	COL5A2	ITGA2	0.480899	0.0795107	0.225717	0.022126	0.00499423	0.004	0.0215789	15.3756	1.95477
MSC-1	Endothelial	COL6A2	ITGA10	0.853933	0.230887	0.631274	0.0979735	0.0618481	0.028	0.0451969	27.525	7.89009
MSC-1	Endothelial	FN1	ITGA10	0.694382	0.230887	0.522125	0.0979735	0.0511544	0.028	0.0451969	19.725	7.89009
MSC-1	Endothelial	COL6A3	ITGA2	0.606742	0.0795107	0.39216	0.022126	0.00867694	0.009	0.0297581	19.5758	1.95477
MSC-1	Endothelial	COL14A1	ITGA2	0.150562	0.0795107	0.0486923	0.022126	0.00107737	0.006	0.025625	4.41283	1.95477
MSC-1	Endothelial	LAMC1	ITGA2	0.188764	0.0795107	0.0575497	0.022126	0.00127335	0.004	0.0215789	5.21486	1.95477
MSC-1	Endothelial	COL18A1	ITGA1	0.357303	0.120795	0.170521	0.0476935	0.00813273	0.049	0.0639809	10.1594	2.30909
MSC-1	Endothelial	LAMC1	ITGA6	0.188764	0.327217	0.0575497	0.14451	0.00831649	0.007	0.0281373	5.21486	12.8504
MSC-1	Endothelial	OMD	ITGAV	0.191011	0.11315	0.0697968	0.0375221	0.00261893	0.042	0.0593793	5.84401	0.771002
MSC-1	Endothelial	COL12A1	ITGA2	0.364045	0.0795107	0.170271	0.022126	0.00376743	0.006	0.025625	11.7974	1.95477
MSC-1	Endothelial	COL6A2	ITGA1	0.853933	0.120795	0.631274	0.0476935	0.0301077	0.028	0.0451969	27.525	2.30909
MSC-1	Endothelial	COL5A2	ITGA10	0.480899	0.230887	0.225717	0.0979735	0.0221143	0.021	0.041	15.3756	7.89009
MSC-1	Endothelial	COL1A1	ITGA1	0.907865	0.120795	1.20398	0.0476935	0.0574221	0.035	0.0531481	29.678	2.30909
MSC-1	Endothelial	COL8A1	ITGA10	0.314607	0.230887	0.119645	0.0979735	0.0117221	0.018	0.0388421	10.1302	7.89009
MSC-1	Endothelial	COL16A1	ITGA10	0.186517	0.230887	0.0576142	0.0979735	0.00564467	0.019	0.0401546	5.4926	7.89009
MSC-1	Endothelial	COL4A2	ITGA10	0.285393	0.230887	0.122551	0.0979735	0.0120068	0.046	0.0628667	7.75095	7.89009
MSC-1	Endothelial	COL11A1	ITGA2	0.433708	0.0795107	0.188649	0.022126	0.00417405	0.0001	0.00227778	14.5669	1.95477
MSC-1	Endothelial	CCL2	DARC	0.4	0.29052	0.294944	0.205872	0.0607206	0.0001	0.00227778	12.232	12.2427
MSC-1	Endothelial	CTGF	ITGA5	0.433708	0.30581	0.310826	0.127617	0.0396666	0.005	0.0232955	13.5599	10.5746
MSC-1	Endothelial	CTGF	LRP6	0.433708	0.0642202	0.310826	0.0198837	0.00618037	0.023	0.0420982	13.5599	1.28934
MSC-1	Endothelial	CXCL12	ITGB1	0.483146	0.507645	0.409059	0.274305	0.112207	0.005	0.0232955	16.306	10.4739
MSC-1	Endothelial	FGF7	FGFR1	0.561798	0.12844	0.337083	0.040953	0.0138046	0.022	0.0417593	19.3222	3.01751
MSC-1	Endothelial	FGF7	NRP1	0.561798	0.30581	0.337083	0.127326	0.0429195	0.0001	0.00227778	19.3222	11.2077
MSC-1	Endothelial	IGF2	INSR	0.397753	0.391437	0.259576	0.263483	0.068394	0.0001	0.00227778	13.413	14.8521
MSC-1	Endothelial	IGFBP4	LRP6	0.678652	0.0642202	0.396449	0.0198837	0.00788287	0.002	0.0178261	21.9797	1.28934
MSC-1	MSC-2	INHBA	ACVR1	0.294382	0.0710732	0.119186	0.0155471	0.00185299	0.006	0.0537209	8.87857	2.59477
MSC-1	MSC-2	COL16A1	ITGA11	0.186517	0.0732054	0.0576142	0.0164768	0.000949295	0.007	0.0537209	5.4926	3.81002
MSC-1	MSC-2	COL18A1	ITGA10	0.357303	0.449893	0.170521	0.196191	0.0334546	0.02	0.0583333	10.1594	26.8173
MSC-1	MSC-2	COL1A2	ITGB1	0.880899	0.533049	1.05441	0.224635	0.236856	0.037	0.0769307	29.0224	14.8387
MSC-1	MSC-2	COL1A2	ITGA1	0.880899	0.100924	1.05441	0.0281312	0.0296617	0.049	0.08575	29.0224	2.46279
MSC-1	MSC-2	THY1	ITGAV	0.420225	0.195451	0.198856	0.0508345	0.0101088	0.034	0.0736082	13.1045	7.91426
MSC-1	MSC-2	COL5A1	ITGA11	0.341573	0.0732054	0.121286	0.0164768	0.0019984	0.006	0.0537209	10.5467	3.81002
MSC-1	MSC-2	TNC	ITGB1	0.152809	0.533049	0.0872078	0.224635	0.0195899	0.019	0.0583333	4.4277	14.8387
MSC-1	MSC-2	COL1A2	ITGA10	0.880899	0.449893	1.05441	0.196191	0.206865	0.007	0.0537209	29.0224	26.8173
MSC-1	MSC-2	COL14A1	ITGB1	0.150562	0.533049	0.0486923	0.224635	0.010938	0.042	0.0824299	4.41283	14.8387
MSC-1	MSC-2	COL14A1	ITGA10	0.150562	0.449893	0.0486923	0.196191	0.00955299	0.011	0.0537209	4.41283	26.8173
MSC-1	MSC-2	COL1A1	ITGB1	0.907865	0.533049	1.20398	0.224635	0.270456	0.031	0.0692553	29.678	14.8387
MSC-1	MSC-2	COL4A2	ITGA11	0.285393	0.0732054	0.122551	0.0164768	0.00201925	0.018	0.0583333	7.75095	3.81002
MSC-1	MSC-2	COL12A1	ITGA10	0.364045	0.449893	0.170271	0.196191	0.0334057	0.008	0.0537209	11.7974	26.8173
MSC-1	MSC-2	COL6A3	ITGB1	0.606742	0.533049	0.39216	0.224635	0.0880927	0.046	0.0850862	19.5758	14.8387
MSC-1	MSC-2	COL6A1	ITGB1	0.703371	0.533049	0.43626	0.224635	0.097999	0.035	0.0742424	22.6521	14.8387
MSC-1	MSC-2	COL6A1	ITGA10	0.703371	0.449893	0.43626	0.196191	0.0855902	0.019	0.0583333	22.6521	26.8173
MSC-1	MSC-2	MMP2	ITGAV	0.550562	0.195451	0.310929	0.0508345	0.0158059	0.047	0.0850862	17.9642	7.91426
MSC-1	MSC-2	COL8A1	ITGB1	0.314607	0.533049	0.119645	0.224635	0.0268765	0.014	0.0572727	10.1302	14.8387
MSC-1	MSC-2	COL8A1	ITGA1	0.314607	0.100924	0.119645	0.0281312	0.00336576	0.038	0.0782353	10.1302	2.46279
MSC-1	MSC-2	COL18A1	ITGA11	0.357303	0.0732054	0.170521	0.0164768	0.00280963	0.009	0.0537209	10.1594	3.81002
MSC-1	MSC-2	COL6A1	ITGA11	0.703371	0.0732054	0.43626	0.0164768	0.00718815	0.009	0.0537209	22.6521	3.81002
MSC-1	MSC-2	COL5A1	ITGA10	0.341573	0.449893	0.121286	0.196191	0.0237952	0.014	0.0572727	10.5467	26.8173
MSC-1	MSC-2	COL11A1	ITGB1	0.433708	0.533049	0.188649	0.224635	0.0423771	0.009	0.0537209	14.5669	14.8387
MSC-1	MSC-2	COL11A1	ITGA10	0.433708	0.449893	0.188649	0.196191	0.0370112	0.002	0.0537209	14.5669	26.8173
MSC-1	MSC-2	TNC	ITGAV	0.152809	0.195451	0.0872078	0.0508345	0.00443317	0.02	0.0583333	4.4277	7.91426
MSC-1	MSC-2	COL3A1	ITGB1	0.889888	0.533049	1.30534	0.224635	0.293225	0.02	0.0583333	29.4858	14.8387
MSC-1	MSC-2	COL5A2	ITGB1	0.480899	0.533049	0.225717	0.224635	0.0507039	0.035	0.0742424	15.3756	14.8387
MSC-1	MSC-2	COL5A2	ITGA1	0.480899	0.100924	0.225717	0.0281312	0.00634969	0.041	0.0812264	15.3756	2.46279
MSC-1	MSC-2	FBN1	ITGB1	0.406742	0.533049	0.173615	0.224635	0.039	0.029	0.0692553	13.4193	14.8387
MSC-1	MSC-2	FBN1	ITGA5	0.406742	0.179815	0.173615	0.0668268	0.0116022	0.005	0.0537209	13.4193	7.08116
MSC-1	MSC-2	COL12A1	ITGA11	0.364045	0.0732054	0.170271	0.0164768	0.00280552	0.007	0.0537209	11.7974	3.81002
MSC-1	MSC-2	COL14A1	ITGA11	0.150562	0.0732054	0.0486923	0.0164768	0.000802291	0.011	0.0537209	4.41283	3.81002
MSC-1	MSC-2	VCAM1	ITGB1	0.285393	0.533049	0.112247	0.224635	0.0252145	0.024	0.0637975	7.02566	14.8387
MSC-1	MSC-2	COL3A1	ITGA10	0.889888	0.449893	1.30534	0.196191	0.256097	0.003	0.0537209	29.4858	26.8173
MSC-1	MSC-2	COL1A2	ITGA11	0.880899	0.0732054	1.05441	0.0164768	0.0173732	0.01	0.0537209	29.0224	3.81002
MSC-1	MSC-2	COL11A1	ITGA1	0.433708	0.100924	0.188649	0.0281312	0.00530692	0.011	0.0537209	14.5669	2.46279
MSC-1	MSC-2	COL6A3	ITGA10	0.606742	0.449893	0.39216	0.196191	0.0769383	0.016	0.057931	19.5758	26.8173
MSC-1	MSC-2	COL1A1	ITGA10	0.907865	0.449893	1.20398	0.196191	0.23621	0.01	0.0537209	29.678	26.8173
MSC-1	MSC-2	COL6A2	ITGB1	0.853933	0.533049	0.631274	0.224635	0.141806	0.031	0.0692553	27.525	14.8387
MSC-1	MSC-2	FN1	ITGB5	0.694382	0.255153	0.522125	0.0808545	0.0422162	0.015	0.0572727	19.725	14.7502
MSC-1	MSC-2	COL11A1	ITGA11	0.433708	0.0732054	0.188649	0.0164768	0.00310832	0.002	0.0537209	14.5669	3.81002
MSC-1	MSC-2	FN1	ITGA5	0.694382	0.179815	0.522125	0.0668268	0.034892	0.027	0.0675	19.725	7.08116
MSC-1	MSC-2	COL8A1	ITGA11	0.314607	0.0732054	0.119645	0.0164768	0.00197137	0.002	0.0537209	10.1302	3.81002
MSC-1	MSC-2	COL4A1	ITGA11	0.305618	0.0732054	0.125192	0.0164768	0.00206276	0.017	0.0583333	8.39773	3.81002
MSC-1	MSC-2	COL6A2	ITGA11	0.853933	0.0732054	0.631274	0.0164768	0.0104013	0.011	0.0537209	27.525	3.81002
MSC-1	MSC-2	COL3A1	ITGA11	0.889888	0.0732054	1.30534	0.0164768	0.0215078	0.006	0.0537209	29.4858	3.81002
MSC-1	MSC-2	COL4A1	ITGA10	0.305618	0.449893	0.125192	0.196191	0.0245616	0.027	0.0675	8.39773	26.8173
MSC-1	MSC-2	LAMC1	ITGAV	0.188764	0.195451	0.0575497	0.0508345	0.00292551	0.043	0.0836111	5.21486	7.91426
MSC-1	MSC-2	COL3A1	ITGA1	0.889888	0.100924	1.30534	0.0281312	0.0367209	0.034	0.0736082	29.4858	2.46279
MSC-1	MSC-2	COL6A2	ITGA10	0.853933	0.449893	0.631274	0.196191	0.12385	0.012	0.0572727	27.525	26.8173
MSC-1	MSC-2	FN1	ITGA11	0.694382	0.0732054	0.522125	0.0164768	0.00860293	0.01	0.0537209	19.725	3.81002
MSC-1	MSC-2	FN1	ITGA10	0.694382	0.449893	0.522125	0.196191	0.102436	0.009	0.0537209	19.725	26.8173
MSC-1	MSC-2	COL5A2	ITGA11	0.480899	0.0732054	0.225717	0.0164768	0.00371909	0.011	0.0537209	15.3756	3.81002
MSC-1	MSC-2	COL6A3	ITGA11	0.606742	0.0732054	0.39216	0.0164768	0.00646153	0.007	0.0537209	19.5758	3.81002
MSC-1	MSC-2	OMD	ITGAV	0.191011	0.195451	0.0697968	0.0508345	0.00354809	0.037	0.0769307	5.84401	7.91426
MSC-1	MSC-2	COL5A2	ITGA10	0.480899	0.449893	0.225717	0.196191	0.0442837	0.01	0.0537209	15.3756	26.8173
MSC-1	MSC-2	COL1A1	ITGA11	0.907865	0.0732054	1.20398	0.0164768	0.0198377	0.01	0.0537209	29.678	3.81002
MSC-1	MSC-2	COL8A1	ITGA10	0.314607	0.449893	0.119645	0.196191	0.0234733	0.008	0.0537209	10.1302	26.8173
MSC-1	MSC-2	COL16A1	ITGA10	0.186517	0.449893	0.0576142	0.196191	0.0113034	0.009	0.0537209	5.4926	26.8173
MSC-1	MSC-2	COL4A2	ITGA10	0.285393	0.449893	0.122551	0.196191	0.0240434	0.028	0.0683721	7.75095	26.8173
MSC-1	MSC-2	CTGF	ITGA5	0.433708	0.179815	0.310826	0.0668268	0.0207715	0.018	0.0583333	13.5599	7.08116
MSC-1	MSC-2	CTGF	LRP1	0.433708	0.537313	0.310826	0.23274	0.0723416	0.02	0.0583333	13.5599	29.0661
MSC-1	MSC-2	CXCL12	ITGB1	0.483146	0.533049	0.409059	0.224635	0.0918889	0.007	0.0537209	16.306	14.8387
MSC-1	MSC-2	CXCL12	SDC4	0.483146	0.175551	0.409059	0.0647599	0.0264907	0.013	0.0572727	16.306	5.97269
MSC-1	MSC-2	FGF7	FGFR1	0.561798	0.353234	0.337083	0.129744	0.0437345	0.006	0.0537209	19.3222	20.4922
MSC-1	MSC-2	FGF7	NRP1	0.561798	0.147832	0.337083	0.037118	0.0125119	0.014	0.0572727	19.3222	5.66251
MSC-1	MSC-2	IGF2	IGF1R	0.397753	0.0511727	0.259576	0.0137123	0.00355939	0.005	0.0537209	13.413	1.36395
MSC-1	osteoclasts	CSF1	CSF1R	0.168539	0.503937	0.0480637	0.147962	0.00711161	0.0001	0.0114	4.48846	7.66963
MSC-1	osteoclasts	CXCL12	DPP4	0.483146	0.149606	0.409059	0.0280591	0.0114778	0.0001	0.0114	16.306	1.12472
MSC-1	osteoclasts	THY1	ITGAV	0.420225	0.511811	0.198856	0.155627	0.0309474	0.019	0.0886667	13.1045	8.26554
MSC-1	osteoclasts	MMP2	ITGAV	0.550562	0.511811	0.310929	0.155627	0.0483889	0.006	0.084	17.9642	8.26554
MSC-1	osteoclasts	TNC	ITGAV	0.152809	0.511811	0.0872078	0.155627	0.0135719	0.006	0.084	4.4277	8.26554
MSC-1	osteoclasts	FBN1	ITGA5	0.406742	0.267717	0.173615	0.0645908	0.011214	0.005	0.084	13.4193	2.99249
MSC-1	osteoclasts	THBS1	ITGAV	0.411236	0.511811	0.233777	0.155627	0.036382	0.009	0.0855	8.72317	8.26554
MSC-1	osteoclasts	FN1	ITGAV	0.694382	0.511811	0.522125	0.155627	0.0812568	0.011	0.0882581	19.725	8.26554
MSC-1	osteoclasts	FN1	ITGA5	0.694382	0.267717	0.522125	0.0645908	0.0337245	0.028	0.0899155	19.725	2.99249
MSC-1	osteoclasts	LAMC1	ITGAV	0.188764	0.511811	0.0575497	0.155627	0.00895629	0.011	0.0882581	5.21486	8.26554
MSC-1	osteoclasts	THY1	ITGAX	0.420225	0.173228	0.198856	0.0313304	0.00623025	0.042	0.114	13.1045	0.558437
MSC-1	osteoclasts	OMD	ITGAV	0.191011	0.511811	0.0697968	0.155627	0.0108623	0.012	0.0882581	5.84401	8.26554
MSC-1	osteoclasts	CCL2	CCR1	0.4	0.23622	0.294944	0.0501237	0.0147837	0.001	0.038	12.232	2.77042
MSC-1	osteoclasts	CTGF	ITGA5	0.433708	0.267717	0.310826	0.0645908	0.0200765	0.021	0.0886667	13.5599	2.99249
MSC-1	osteoclasts	CXCL12	SDC4	0.483146	0.251969	0.409059	0.0555795	0.0227353	0.016	0.0886667	16.306	2.3032
MSC-1	osteoclasts	IGF2	IGF2R	0.397753	0.165354	0.259576	0.0276994	0.00719012	0.002	0.057	13.413	0.674144
MSC-1	Peri-2	COL16A1	ITGB1	0.186517	0.636015	0.0576142	0.371719	0.0214163	0.038	0.0791667	5.4926	10.802
MSC-1	Peri-2	COL12A1	ITGB1	0.364045	0.636015	0.170271	0.371719	0.0632932	0.02	0.06125	11.7974	10.802
MSC-1	Peri-2	COL12A1	ITGA1	0.364045	0.444444	0.170271	0.177145	0.0301627	0.013	0.052907	11.7974	10.7151
MSC-1	Peri-2	COL1A2	ITGB1	0.880899	0.636015	1.05441	0.371719	0.391944	0.008	0.0466667	29.0224	10.802
MSC-1	Peri-2	COL1A2	ITGA1	0.880899	0.444444	1.05441	0.177145	0.186783	0.005	0.04375	29.0224	10.7151
MSC-1	Peri-2	THY1	ITGAV	0.420225	0.256705	0.198856	0.0873073	0.0173616	0.021	0.06125	13.1045	4.73313
MSC-1	Peri-2	COL5A1	ITGB1	0.341573	0.636015	0.121286	0.371719	0.0450844	0.035	0.0765625	10.5467	10.802
MSC-1	Peri-2	TNC	ITGB1	0.152809	0.636015	0.0872078	0.371719	0.0324168	0.005	0.04375	4.4277	10.802
MSC-1	Peri-2	COL14A1	ITGB1	0.150562	0.636015	0.0486923	0.371719	0.0180999	0.014	0.0544444	4.41283	10.802
MSC-1	Peri-2	COL1A1	ITGB1	0.907865	0.636015	1.20398	0.371719	0.447543	0.007	0.04375	29.678	10.802
MSC-1	Peri-2	FN1	ITGB1	0.694382	0.636015	0.522125	0.371719	0.194084	0.021	0.06125	19.725	10.802
MSC-1	Peri-2	COL6A3	ITGB1	0.606742	0.636015	0.39216	0.371719	0.145774	0.007	0.04375	19.5758	10.802
MSC-1	Peri-2	COL6A3	ITGA1	0.606742	0.444444	0.39216	0.177145	0.0694691	0.002	0.0388889	19.5758	10.7151
MSC-1	Peri-2	COL6A1	ITGB1	0.703371	0.636015	0.43626	0.371719	0.162166	0.01	0.05	22.6521	10.802
MSC-1	Peri-2	THBS1	ITGB1	0.411236	0.636015	0.233777	0.371719	0.0868993	0.022	0.0620968	8.72317	10.802
MSC-1	Peri-2	THBS1	ITGA3	0.411236	0.114943	0.233777	0.0277232	0.00648104	0.032	0.0727273	8.72317	1.64429
MSC-1	Peri-2	MMP2	ITGAV	0.550562	0.256705	0.310929	0.0873073	0.0271463	0.022	0.0620968	17.9642	4.73313
MSC-1	Peri-2	COL8A1	ITGB1	0.314607	0.636015	0.119645	0.371719	0.0444745	0.002	0.0388889	10.1302	10.802
MSC-1	Peri-2	COL8A1	ITGA1	0.314607	0.444444	0.119645	0.177145	0.0211945	0.004	0.04375	10.1302	10.7151
MSC-1	Peri-2	COL4A2	ITGA1	0.285393	0.444444	0.122551	0.177145	0.0217093	0.021	0.06125	7.75095	10.7151
MSC-1	Peri-2	COL11A1	ITGB1	0.433708	0.636015	0.188649	0.371719	0.0701245	0.0001	0.0175	14.5669	10.802
MSC-1	Peri-2	TNC	ITGAV	0.152809	0.256705	0.0872078	0.0873073	0.00761388	0.01	0.05	4.4277	4.73313
MSC-1	Peri-2	FN1	ITGA3	0.694382	0.114943	0.522125	0.0277232	0.014475	0.028	0.0680556	19.725	1.64429
MSC-1	Peri-2	COL16A1	ITGA1	0.186517	0.444444	0.0576142	0.177145	0.0102061	0.017	0.0583333	5.4926	10.7151
MSC-1	Peri-2	COL3A1	ITGB1	0.889888	0.636015	1.30534	0.371719	0.485222	0.007	0.04375	29.4858	10.802
MSC-1	Peri-2	COL5A2	ITGB1	0.480899	0.636015	0.225717	0.371719	0.0839035	0.013	0.052907	15.3756	10.802
MSC-1	Peri-2	COL5A2	ITGA1	0.480899	0.444444	0.225717	0.177145	0.0399846	0.005	0.04375	15.3756	10.7151
MSC-1	Peri-2	FBN1	ITGB1	0.406742	0.636015	0.173615	0.371719	0.0645363	0.006	0.04375	13.4193	10.802
MSC-1	Peri-2	FBN1	ITGA5	0.406742	0.137931	0.173615	0.045937	0.00797537	0.013	0.052907	13.4193	0.678869
MSC-1	Peri-2	COL5A1	ITGA1	0.341573	0.444444	0.121286	0.177145	0.0214852	0.009	0.05	10.5467	10.7151
MSC-1	Peri-2	VCAM1	ITGB1	0.285393	0.636015	0.112247	0.371719	0.0417244	0.004	0.04375	7.02566	10.802
MSC-1	Peri-2	COL4A1	ITGA1	0.305618	0.444444	0.125192	0.177145	0.0221771	0.024	0.0634058	8.39773	10.7151
MSC-1	Peri-2	COL11A1	ITGA1	0.433708	0.444444	0.188649	0.177145	0.0334182	0.001	0.0388889	14.5669	10.7151
MSC-1	Peri-2	THBS1	ITGAV	0.411236	0.256705	0.233777	0.0873073	0.0204104	0.028	0.0680556	8.72317	4.73313
MSC-1	Peri-2	COL6A2	ITGB1	0.853933	0.636015	0.631274	0.371719	0.234657	0.01	0.05	27.525	10.802
MSC-1	Peri-2	FN1	ITGAV	0.694382	0.256705	0.522125	0.0873073	0.0455853	0.031	0.0723333	19.725	4.73313
MSC-1	Peri-2	COL6A1	ITGA1	0.703371	0.444444	0.43626	0.177145	0.0772811	0.006	0.04375	22.6521	10.7151
MSC-1	Peri-2	LAMC1	ITGB1	0.188764	0.636015	0.0575497	0.371719	0.0213923	0.025	0.0634058	5.21486	10.802
MSC-1	Peri-2	LAMC1	ITGA7	0.188764	0.233716	0.0575497	0.076507	0.00440295	0.007	0.04375	5.21486	5.75044
MSC-1	Peri-2	LAMC1	ITGAV	0.188764	0.256705	0.0575497	0.0873073	0.00502451	0.027	0.0675	5.21486	4.73313
MSC-1	Peri-2	COL3A1	ITGA1	0.889888	0.444444	1.30534	0.177145	0.231235	0.006	0.04375	29.4858	10.7151
MSC-1	Peri-2	COL14A1	ITGA1	0.150562	0.444444	0.0486923	0.177145	0.00862559	0.004	0.04375	4.41283	10.7151
MSC-1	Peri-2	COL18A1	ITGA1	0.357303	0.444444	0.170521	0.177145	0.0302068	0.017	0.0583333	10.1594	10.7151
MSC-1	Peri-2	OMD	ITGAV	0.191011	0.256705	0.0697968	0.0873073	0.00609377	0.021	0.06125	5.84401	4.73313
MSC-1	Peri-2	COL6A2	ITGA1	0.853933	0.444444	0.631274	0.177145	0.111827	0.003	0.04375	27.525	10.7151
MSC-1	Peri-2	COL1A1	ITGA1	0.907865	0.444444	1.20398	0.177145	0.213279	0.008	0.0466667	29.678	10.7151
MSC-1	Peri-2	CTGF	ITGA5	0.433708	0.137931	0.310826	0.045937	0.0142784	0.043	0.0826923	13.5599	0.678869
MSC-1	Peri-2	CXCL12	ITGB1	0.483146	0.636015	0.409059	0.371719	0.152055	0.002	0.0388889	16.306	10.802
MSC-1	Peri-2	FGF7	NRP1	0.561798	0.206897	0.337083	0.0635656	0.0214269	0.001	0.0388889	19.3222	3.58144
MSC-1	Peri-2	IGF2	IGF1R	0.397753	0.0842912	0.259576	0.020255	0.00525773	0.002	0.0388889	13.413	0.619175
MSC-1	Peri-1	COL16A1	ITGB1	0.186517	0.738636	0.0576142	0.429761	0.0247603	0.03	0.068975	5.4926	16.5505
MSC-1	Peri-1	COL18A1	ITGB1	0.357303	0.738636	0.170521	0.429761	0.0732831	0.044	0.0783853	10.1594	16.5505
MSC-1	Peri-1	COL18A1	ITGA10	0.357303	0.110795	0.170521	0.0373613	0.00637088	0.049	0.0792909	10.1594	0.893155
MSC-1	Peri-1	COL12A1	ITGB1	0.364045	0.738636	0.170271	0.429761	0.073176	0.015	0.0499649	11.7974	16.5505
MSC-1	Peri-1	COL12A1	ITGA1	0.364045	0.446023	0.170271	0.182499	0.0310743	0.011	0.0445	11.7974	12.6699
MSC-1	Peri-1	COL1A2	ITGB1	0.880899	0.738636	1.05441	0.429761	0.453143	0.006	0.0314118	29.0224	16.5505
MSC-1	Peri-1	COL1A2	ITGA1	0.880899	0.446023	1.05441	0.182499	0.192428	0.004	0.02848	29.0224	12.6699
MSC-1	Peri-1	THY1	ITGAV	0.420225	0.221591	0.198856	0.0659811	0.0131208	0.027	0.0658356	13.1045	4.34463
MSC-1	Peri-1	COL5A1	ITGB1	0.341573	0.738636	0.121286	0.429761	0.052124	0.02	0.055625	10.5467	16.5505
MSC-1	Peri-1	TNC	ITGB1	0.152809	0.738636	0.0872078	0.429761	0.0374785	0.002	0.02225	4.4277	16.5505
MSC-1	Peri-1	COL1A2	ITGA10	0.880899	0.110795	1.05441	0.0373613	0.0393941	0.036	0.0745116	29.0224	0.893155
MSC-1	Peri-1	COL14A1	ITGB1	0.150562	0.738636	0.0486923	0.429761	0.020926	0.013	0.04628	4.41283	16.5505
MSC-1	Peri-1	COL14A1	ITGA10	0.150562	0.110795	0.0486923	0.0373613	0.00181921	0.047	0.0783853	4.41283	0.893155
MSC-1	Peri-1	COL1A1	ITGB1	0.907865	0.738636	1.20398	0.429761	0.517423	0.004	0.02848	29.678	16.5505
MSC-1	Peri-1	FN1	ITGB1	0.694382	0.738636	0.522125	0.429761	0.224389	0.013	0.04628	19.725	16.5505
MSC-1	Peri-1	COL12A1	ITGA10	0.364045	0.110795	0.170271	0.0373613	0.00636157	0.047	0.0783853	11.7974	0.893155
MSC-1	Peri-1	COL6A3	ITGB1	0.606742	0.738636	0.39216	0.429761	0.168535	0.003	0.0254286	19.5758	16.5505
MSC-1	Peri-1	COL6A3	ITGA1	0.606742	0.446023	0.39216	0.182499	0.0715688	0.002	0.02225	19.5758	12.6699
MSC-1	Peri-1	COL6A1	ITGB1	0.703371	0.738636	0.43626	0.429761	0.187487	0.008	0.0395556	22.6521	16.5505
MSC-1	Peri-1	THBS1	ITGB1	0.411236	0.738636	0.233777	0.429761	0.100468	0.016	0.0499649	8.72317	16.5505
MSC-1	Peri-1	MMP2	ITGAV	0.550562	0.221591	0.310929	0.0659811	0.0205154	0.039	0.0773913	17.9642	4.34463
MSC-1	Peri-1	COL8A1	ITGB1	0.314607	0.738636	0.119645	0.429761	0.0514189	0.001	0.0178	10.1302	16.5505
MSC-1	Peri-1	COL8A1	ITGA1	0.314607	0.446023	0.119645	0.182499	0.0218351	0.003	0.0254286	10.1302	12.6699
MSC-1	Peri-1	COL4A2	ITGA1	0.285393	0.446023	0.122551	0.182499	0.0223654	0.02	0.055625	7.75095	12.6699
MSC-1	Peri-1	COL11A1	ITGB1	0.433708	0.738636	0.188649	0.429761	0.0810739	0.0001	0.00356	14.5669	16.5505
MSC-1	Peri-1	COL11A1	ITGA10	0.433708	0.110795	0.188649	0.0373613	0.00704818	0.015	0.0499649	14.5669	0.893155
MSC-1	Peri-1	TNC	ITGAV	0.152809	0.221591	0.0872078	0.0659811	0.00575407	0.016	0.0499649	4.4277	4.34463
MSC-1	Peri-1	COL16A1	ITGA1	0.186517	0.446023	0.0576142	0.182499	0.0105145	0.016	0.0499649	5.4926	12.6699
MSC-1	Peri-1	COL3A1	ITGB1	0.889888	0.738636	1.30534	0.429761	0.560986	0.004	0.02848	29.4858	16.5505
MSC-1	Peri-1	COL5A2	ITGB1	0.480899	0.738636	0.225717	0.429761	0.0970044	0.011	0.0445	15.3756	16.5505
MSC-1	Peri-1	COL5A2	ITGA1	0.480899	0.446023	0.225717	0.182499	0.0411931	0.005	0.0306897	15.3756	12.6699
MSC-1	Peri-1	FBN1	ITGB1	0.406742	0.738636	0.173615	0.429761	0.0746131	0.006	0.0314118	13.4193	16.5505
MSC-1	Peri-1	COL5A1	ITGA1	0.341573	0.446023	0.121286	0.182499	0.0221346	0.007	0.0356	10.5467	12.6699
MSC-1	Peri-1	VCAM1	ITGB1	0.285393	0.738636	0.112247	0.429761	0.0482393	0.003	0.0254286	7.02566	16.5505
MSC-1	Peri-1	COL4A1	ITGA1	0.305618	0.446023	0.125192	0.182499	0.0228474	0.022	0.0575882	8.39773	12.6699
MSC-1	Peri-1	COL3A1	ITGA10	0.889888	0.110795	1.30534	0.0373613	0.0487694	0.034	0.0732941	29.4858	0.893155
MSC-1	Peri-1	COL11A1	ITGA1	0.433708	0.446023	0.188649	0.182499	0.0344282	0.0001	0.00356	14.5669	12.6699
MSC-1	Peri-1	THBS1	ITGAV	0.411236	0.221591	0.233777	0.0659811	0.0154249	0.04	0.0773913	8.72317	4.34463
MSC-1	Peri-1	COL1A1	ITGA10	0.907865	0.110795	1.20398	0.0373613	0.0449823	0.042	0.0783853	29.678	0.893155
MSC-1	Peri-1	COL6A2	ITGB1	0.853933	0.738636	0.631274	0.429761	0.271297	0.005	0.0306897	27.525	16.5505
MSC-1	Peri-1	FN1	ITGB5	0.694382	0.0965909	0.522125	0.0296763	0.0154947	0.048	0.0783853	19.725	0.976462
MSC-1	Peri-1	FN1	ITGAV	0.694382	0.221591	0.522125	0.0659811	0.0344504	0.048	0.0783853	19.725	4.34463
MSC-1	Peri-1	COL6A1	ITGA1	0.703371	0.446023	0.43626	0.182499	0.0796169	0.006	0.0314118	22.6521	12.6699
MSC-1	Peri-1	LAMC1	ITGB1	0.188764	0.738636	0.0575497	0.429761	0.0247326	0.019	0.0545484	5.21486	16.5505
MSC-1	Peri-1	LAMC1	ITGA7	0.188764	0.170455	0.0575497	0.0559933	0.0032224	0.01	0.0445	5.21486	4.64792
MSC-1	Peri-1	LAMC1	ITGAV	0.188764	0.221591	0.0575497	0.0659811	0.0037972	0.031	0.068975	5.21486	4.34463
MSC-1	Peri-1	COL3A1	ITGA1	0.889888	0.446023	1.30534	0.182499	0.238224	0.003	0.0254286	29.4858	12.6699
MSC-1	Peri-1	COL14A1	ITGA1	0.150562	0.446023	0.0486923	0.182499	0.00888629	0.002	0.02225	4.41283	12.6699
MSC-1	Peri-1	COL18A1	ITGA1	0.357303	0.446023	0.170521	0.182499	0.0311198	0.016	0.0499649	10.1594	12.6699
MSC-1	Peri-1	OMD	ITGAV	0.191011	0.221591	0.0697968	0.0659811	0.00460528	0.028	0.0673514	5.84401	4.34463
MSC-1	Peri-1	COL6A2	ITGA1	0.853933	0.446023	0.631274	0.182499	0.115207	0.001	0.0178	27.525	12.6699
MSC-1	Peri-1	COL5A2	ITGA10	0.480899	0.110795	0.225717	0.0373613	0.0084331	0.045	0.0783853	15.3756	0.893155
MSC-1	Peri-1	COL1A1	ITGA1	0.907865	0.446023	1.20398	0.182499	0.219725	0.006	0.0314118	29.678	12.6699
MSC-1	Peri-1	COL8A1	ITGA10	0.314607	0.110795	0.119645	0.0373613	0.00447011	0.035	0.0732941	10.1302	0.893155
MSC-1	Peri-1	COL16A1	ITGA10	0.186517	0.110795	0.0576142	0.0373613	0.00215254	0.048	0.0783853	5.4926	0.893155
MSC-1	Peri-1	CCL2	CCR10	0.4	0.119318	0.294944	0.0317077	0.00935199	0.0001	0.00356	12.232	2.81798
MSC-1	Peri-1	CXCL12	ITGB1	0.483146	0.738636	0.409059	0.429761	0.175798	0.0001	0.00356	16.306	16.5505
MSC-1	Peri-1	FGF7	NRP1	0.561798	0.298295	0.337083	0.0965338	0.0325399	0.0001	0.00356	19.3222	7.56677
MSC-1	MSC-3	CTGF	LRP1	0.433708	0.627451	0.310826	0.380788	0.118359	0.013	0.0945455	13.5599	6.28782
MSC-1	Thelper	CXCL12	DPP4	0.483146	0.0773134	0.409059	0.0267727	0.0109516	0.002	0.174	16.306	5.2974
MSC-1	Thelper	CXCL12	CXCR4	0.483146	0.903842	0.409059	1.13325	0.463565	0.006	0.184875	16.306	41.4012
MSC-1	Treg	FN1	ITGA4	0.694382	0.258727	0.522125	0.108186	0.0564868	0.038	0.148065	19.725	4.11932
MSC-1	Treg	VCAM1	ITGA4	0.285393	0.258727	0.112247	0.108186	0.0121436	0.02	0.139091	7.02566	4.11932
MSC-1	Treg	TNC	ITGA4	0.152809	0.258727	0.0872078	0.108186	0.0094347	0.014	0.139091	4.4277	4.11932
MSC-1	Treg	CXCL12	CXCR3	0.483146	0.196099	0.409059	0.0737415	0.0301647	0.005	0.1275	16.306	6.14115
MSC-1	Treg	CXCL12	SDC4	0.483146	0.110883	0.409059	0.0444744	0.0181927	0.021	0.139091	16.306	0.613233
MSC-1	CTL-2	CXCL12	DPP4	0.483146	0.0562715	0.409059	0.0205935	0.00842397	0.002	0.118	16.306	1.33989
MSC-1	CTL-2	VCAM1	ITGA4	0.285393	0.210481	0.112247	0.0904508	0.0101528	0.028	0.170192	7.02566	2.64183
MSC-1	CTL-2	TNC	ITGA4	0.152809	0.210481	0.0872078	0.0904508	0.00788801	0.022	0.170192	4.4277	2.64183
MSC-1	CTL-2	CXCL12	CXCR4	0.483146	0.920103	0.409059	1.2994	0.531533	0.0001	0.0118	16.306	40.5807
MSC-1	NKT	TNC	ITGB1	0.152809	0.351421	0.0872078	0.192134	0.0167556	0.029	0.14	4.4277	3.99312
MSC-1	NKT	COL1A1	ITGB1	0.907865	0.351421	1.20398	0.192134	0.231326	0.042	0.14	29.678	3.99312
MSC-1	NKT	COL6A1	ITGB1	0.703371	0.351421	0.43626	0.192134	0.0838204	0.043	0.14	22.6521	3.99312
MSC-1	NKT	COL8A1	ITGB1	0.314607	0.351421	0.119645	0.192134	0.022988	0.022	0.14	10.1302	3.99312
MSC-1	NKT	COL11A1	ITGB1	0.433708	0.351421	0.188649	0.192134	0.0362459	0.023	0.14	14.5669	3.99312
MSC-1	NKT	COL3A1	ITGB1	0.889888	0.351421	1.30534	0.192134	0.250801	0.029	0.14	29.4858	3.99312
MSC-1	NKT	COL5A2	ITGB1	0.480899	0.351421	0.225717	0.192134	0.043368	0.048	0.14	15.3756	3.99312
MSC-1	NKT	FBN1	ITGB1	0.406742	0.351421	0.173615	0.192134	0.0333575	0.032	0.14	13.4193	3.99312
MSC-1	NKT	VCAM1	ITGB1	0.285393	0.351421	0.112247	0.192134	0.0215665	0.034	0.14	7.02566	3.99312
MSC-1	NKT	FN1	ITGA4	0.694382	0.216193	0.522125	0.10088	0.0526718	0.046	0.14	19.725	2.044
MSC-1	NKT	VCAM1	ITGB7	0.285393	0.0913006	0.112247	0.0365701	0.00410488	0.012	0.14	7.02566	0.970724
MSC-1	NKT	VCAM1	ITGA4	0.285393	0.216193	0.112247	0.10088	0.0113234	0.021	0.14	7.02566	2.044
MSC-1	NKT	FN1	ITGB7	0.694382	0.0913006	0.522125	0.0365701	0.0190942	0.038	0.14	19.725	0.970724
MSC-1	NKT	TNC	ITGA4	0.152809	0.216193	0.0872078	0.10088	0.00879749	0.018	0.14	4.4277	2.044
MSC-1	NKT	CXCL12	CXCR4	0.483146	0.892334	0.409059	1.12892	0.461796	0.006	0.14	16.306	20.494
MSC-1	NKT	CXCL12	ITGB1	0.483146	0.351421	0.409059	0.192134	0.0785943	0.011	0.14	16.306	3.99312
MSC-1	CTL-3	VCAM1	ITGB2	0.285393	0.433704	0.112247	0.221576	0.0248712	0.031	0.0996429	7.02566	3.62909
MSC-1	CTL-3	FN1	ITGA4	0.694382	0.354149	0.522125	0.182249	0.0951568	0.01	0.0707143	19.725	21.6475
MSC-1	CTL-3	VCAM1	ITGB7	0.285393	0.122897	0.112247	0.0513227	0.00576082	0.002	0.054	7.02566	7.00905
MSC-1	CTL-3	VCAM1	ITGA4	0.285393	0.354149	0.112247	0.182249	0.0204569	0.005	0.0623077	7.02566	21.6475
MSC-1	CTL-3	FN1	ITGB7	0.694382	0.122897	0.522125	0.0513227	0.0267969	0.025	0.0912162	19.725	7.00905
MSC-1	CTL-3	TNC	ITGA4	0.152809	0.354149	0.0872078	0.182249	0.0158935	0.003	0.0578571	4.4277	21.6475
MSC-1	CTL-3	CD200	CD200R1	0.170787	0.151982	0.0529086	0.0664769	0.0035172	0.001	0.045	4.43897	12.5629
MSC-1	CTL-3	CCL2	CCR5	0.4	0.115768	0.294944	0.0463785	0.0136791	0.0001	0.0135	12.232	8.51848
MSC-1	CTL-3	CXCL12	CXCR3	0.483146	0.194468	0.409059	0.0817522	0.0334415	0.005	0.0623077	16.306	13.0749
MSC-1	CTL-3	CXCL12	CXCR4	0.483146	0.941545	0.409059	1.20217	0.491761	0.002	0.054	16.306	44.2815
MSC-1	CTL-1	FN1	ITGA4	0.694382	0.252791	0.522125	0.125542	0.0655486	0.03	0.138226	19.725	5.13194
MSC-1	CTL-1	VCAM1	ITGA4	0.285393	0.252791	0.112247	0.125542	0.0140917	0.011	0.138226	7.02566	5.13194
MSC-1	CTL-1	TNC	ITGA4	0.152809	0.252791	0.0872078	0.125542	0.0109482	0.011	0.138226	4.4277	5.13194
MSC-1	CTL-1	CD200	CD200R1	0.170787	0.0861244	0.0529086	0.0378279	0.00200142	0.007	0.138226	4.43897	2.3703
MSC-1	CTL-1	CCL2	CCR5	0.4	0.0645933	0.294944	0.0272693	0.0080429	0.001	0.0555	12.232	0.583204
MSC-1	CTL-1	CXCL12	CXCR3	0.483146	0.105263	0.409059	0.0500418	0.0204701	0.01	0.138226	16.306	0.882464
MSC-1	CTL-1	CXCL12	CXCR4	0.483146	0.936204	0.409059	1.2952	0.529813	0.0001	0.0111	16.306	29.1708
MSC-1	NK2	COL12A1	ITGA1	0.364045	0.173393	0.170271	0.075135	0.0127933	0.025	0.103333	11.7974	5.09407
MSC-1	NK2	COL1A2	ITGA1	0.880899	0.173393	1.05441	0.075135	0.0792229	0.013	0.103333	29.0224	5.09407
MSC-1	NK2	TNC	ITGB1	0.152809	0.337818	0.0872078	0.162234	0.0141481	0.031	0.104421	4.4277	1.0023
MSC-1	NK2	VCAM1	ITGB2	0.285393	0.433483	0.112247	0.228042	0.025597	0.025	0.103333	7.02566	0.583718
MSC-1	NK2	COL6A3	ITGA1	0.606742	0.173393	0.39216	0.075135	0.0294649	0.011	0.103333	19.5758	5.09407
MSC-1	NK2	COL8A1	ITGB1	0.314607	0.337818	0.119645	0.162234	0.0194106	0.03	0.104421	10.1302	1.0023
MSC-1	NK2	COL8A1	ITGA1	0.314607	0.173393	0.119645	0.075135	0.00898955	0.012	0.103333	10.1302	5.09407
MSC-1	NK2	COL11A1	ITGB1	0.433708	0.337818	0.188649	0.162234	0.0306053	0.025	0.103333	14.5669	1.0023
MSC-1	NK2	COL16A1	ITGA1	0.186517	0.173393	0.0576142	0.075135	0.00432884	0.032	0.104421	5.4926	5.09407
MSC-1	NK2	COL3A1	ITGB1	0.889888	0.337818	1.30534	0.162234	0.211772	0.043	0.109962	29.4858	1.0023
MSC-1	NK2	COL5A2	ITGA1	0.480899	0.173393	0.225717	0.075135	0.0169593	0.018	0.103333	15.3756	5.09407
MSC-1	NK2	FBN1	ITGB1	0.406742	0.337818	0.173615	0.162234	0.0281664	0.047	0.109962	13.4193	1.0023
MSC-1	NK2	COL5A1	ITGA1	0.341573	0.173393	0.121286	0.075135	0.00911282	0.033	0.104923	10.5467	5.09407
MSC-1	NK2	VCAM1	ITGB1	0.285393	0.337818	0.112247	0.162234	0.0182103	0.043	0.109962	7.02566	1.0023
MSC-1	NK2	FN1	ITGA4	0.694382	0.216741	0.522125	0.0961183	0.0501858	0.047	0.109962	19.725	0.942853
MSC-1	NK2	COL11A1	ITGA1	0.433708	0.173393	0.188649	0.075135	0.0141741	0.005	0.0885714	14.5669	5.09407
MSC-1	NK2	VCAM1	ITGA4	0.285393	0.216741	0.112247	0.0961183	0.010789	0.023	0.103333	7.02566	0.942853
MSC-1	NK2	COL6A1	ITGA1	0.703371	0.173393	0.43626	0.075135	0.0327784	0.017	0.103333	22.6521	5.09407
MSC-1	NK2	TNC	ITGA4	0.152809	0.216741	0.0872078	0.0961183	0.00838227	0.018	0.103333	4.4277	0.942853
MSC-1	NK2	COL3A1	ITGA1	0.889888	0.173393	1.30534	0.075135	0.098077	0.017	0.103333	29.4858	5.09407
MSC-1	NK2	COL14A1	ITGA1	0.150562	0.173393	0.0486923	0.075135	0.0036585	0.021	0.103333	4.41283	5.09407
MSC-1	NK2	COL18A1	ITGA1	0.357303	0.173393	0.170521	0.075135	0.0128121	0.037	0.109909	10.1594	5.09407
MSC-1	NK2	COL6A2	ITGA1	0.853933	0.173393	0.631274	0.075135	0.0474307	0.013	0.103333	27.525	5.09407
MSC-1	NK2	COL1A1	ITGA1	0.907865	0.173393	1.20398	0.075135	0.090461	0.022	0.103333	29.678	5.09407
MSC-1	NK2	CXCL12	CXCR3	0.483146	0.121076	0.409059	0.0484614	0.0198236	0.011	0.103333	16.306	0.928783
MSC-1	NK2	CXCL12	CXCR4	0.483146	0.907324	0.409059	1.16276	0.475639	0.003	0.0744	16.306	16.6252
MSC-1	NK2	CXCL12	ITGB1	0.483146	0.337818	0.409059	0.162234	0.0663635	0.014	0.103333	16.306	1.0023
MSC-1	Proliferating T	TNC	ITGB1	0.152809	0.479029	0.0872078	0.14885	0.0129809	0.04	0.145306	4.4277	3.82409
MSC-1	Proliferating T	VCAM1	ITGB2	0.285393	0.582781	0.112247	0.191297	0.0214725	0.043	0.147192	7.02566	1.57826
MSC-1	Proliferating T	COL8A1	ITGB1	0.314607	0.479029	0.119645	0.14885	0.0178092	0.039	0.145306	10.1302	3.82409
MSC-1	Proliferating T	COL11A1	ITGB1	0.433708	0.479029	0.188649	0.14885	0.0280804	0.032	0.145306	14.5669	3.82409
MSC-1	Proliferating T	COL3A1	ITGB1	0.889888	0.479029	1.30534	0.14885	0.194301	0.049	0.147831	29.4858	3.82409
MSC-1	Proliferating T	VCAM1	ITGB1	0.285393	0.479029	0.112247	0.14885	0.016708	0.048	0.147831	7.02566	3.82409
MSC-1	Proliferating T	FN1	ITGA4	0.694382	0.381898	0.522125	0.117187	0.0611863	0.036	0.145306	19.725	6.45553
MSC-1	Proliferating T	VCAM1	ITGB7	0.285393	0.15011	0.112247	0.0305739	0.00343183	0.021	0.145306	7.02566	2.42269
MSC-1	Proliferating T	VCAM1	ITGA4	0.285393	0.381898	0.112247	0.117187	0.0131539	0.019	0.145306	7.02566	6.45553
MSC-1	Proliferating T	FN1	ITGB7	0.694382	0.15011	0.522125	0.0305739	0.0159634	0.047	0.147831	19.725	2.42269
MSC-1	Proliferating T	TNC	ITGA4	0.152809	0.381898	0.0872078	0.117187	0.0102196	0.013	0.145306	4.4277	6.45553
MSC-1	Proliferating T	CD200	CD200R1	0.170787	0.125828	0.0529086	0.0298812	0.00158098	0.016	0.145306	4.43897	2.37942
MSC-1	Proliferating T	CCL2	CCR5	0.4	0.130243	0.294944	0.0265599	0.00783369	0.003	0.145306	12.232	2.56682
MSC-1	Proliferating T	CXCL12	CXCR3	0.483146	0.348786	0.409059	0.0905968	0.0370595	0.003	0.145306	16.306	9.34551
MSC-1	Proliferating T	CXCL12	CXCR4	0.483146	0.96468	0.409059	1.15488	0.472416	0.004	0.145306	16.306	13.8245
MSC-1	Proliferating T	CXCL12	ITGB1	0.483146	0.479029	0.409059	0.14885	0.0608885	0.023	0.145306	16.306	3.82409
MSC-1	NK1	TNC	ITGB1	0.152809	0.323353	0.0872078	0.170383	0.0148587	0.03	0.129	4.4277	0.617403
MSC-1	NK1	VCAM1	ITGB2	0.285393	0.570359	0.112247	0.383104	0.0430022	0.005	0.080625	7.02566	11.0581
MSC-1	NK1	COL8A1	ITGB1	0.314607	0.323353	0.119645	0.170383	0.0203855	0.029	0.129	10.1302	0.617403
MSC-1	NK1	COL11A1	ITGB1	0.433708	0.323353	0.188649	0.170383	0.0321425	0.024	0.129	14.5669	0.617403
MSC-1	NK1	COL3A1	ITGB1	0.889888	0.323353	1.30534	0.170383	0.222408	0.037	0.129	29.4858	0.617403
MSC-1	NK1	FBN1	ITGB1	0.406742	0.323353	0.173615	0.170383	0.029581	0.044	0.13416	13.4193	0.617403
MSC-1	NK1	VCAM1	ITGB1	0.285393	0.323353	0.112247	0.170383	0.0191249	0.038	0.129	7.02566	0.617403
MSC-1	NK1	VCAM1	ITGB7	0.285393	0.106287	0.112247	0.0454723	0.00510413	0.005	0.080625	7.02566	1.19727
MSC-1	NK1	THY1	ITGB2	0.420225	0.570359	0.198856	0.383104	0.0761825	0.029	0.129	13.1045	11.0581
MSC-1	NK1	FN1	ITGB7	0.694382	0.106287	0.522125	0.0454723	0.0237422	0.027	0.129	19.725	1.19727
MSC-1	NK1	CTGF	ITGB2	0.433708	0.570359	0.310826	0.383104	0.119079	0.042	0.13416	13.5599	11.0581
MSC-1	NK1	CXCL12	CXCR4	0.483146	0.72006	0.409059	0.862771	0.352925	0.007	0.0903	16.306	3.97513
MSC-1	NK1	CXCL12	ITGB1	0.483146	0.323353	0.409059	0.170383	0.0696966	0.012	0.119077	16.306	0.617403
MSC-1	CD8 Naive	LAMC1	ITGA6	0.188764	0.105919	0.0575497	0.0378104	0.00217598	0.029	0.249	5.21486	0.950697
MSC-1	Mono-3	CSF1	CSF1R	0.168539	0.291566	0.0480637	0.0857511	0.00412152	0.01	0.177143	4.48846	6.80317
MSC-1	Mono-3	VCAM1	ITGB2	0.285393	0.73494	0.112247	0.359724	0.040378	0.006	0.177143	7.02566	11.4048
MSC-1	Mono-3	THY1	ITGB2	0.420225	0.73494	0.198856	0.359724	0.0715334	0.034	0.222345	13.1045	11.4048
MSC-1	Mono-3	THY1	ITGAX	0.420225	0.221687	0.198856	0.0568138	0.0112978	0.032	0.222345	13.1045	4.69163
MSC-1	Mono-3	CD99	PILRA	0.716854	0.520482	0.515825	0.17693	0.0912652	0.002	0.177143	12.3404	15.2418
MSC-1	Mono-3	ANXA1	FPR2	0.638202	0.26506	0.355828	0.0756458	0.0269169	0.007	0.177143	4.34069	8.03059
MSC-1	Mono-3	CTGF	ITGB2	0.433708	0.73494	0.310826	0.359724	0.111812	0.046	0.222345	13.5599	11.4048
MSC-1	Mono-3	IGF2	INSR	0.397753	0.161446	0.259576	0.0468848	0.0121702	0.015	0.186	13.413	2.47099
MSC-1	Mono-2	CSF1	CSF1R	0.168539	0.15382	0.0480637	0.0470484	0.00226132	0.03	0.218739	4.48846	6.13854
MSC-1	Mono-2	VCAM1	ITGB2	0.285393	0.67894	0.112247	0.375083	0.0421019	0.006	0.147429	7.02566	30.5717
MSC-1	Mono-2	FBN1	ITGA5	0.406742	0.0898142	0.173615	0.0301291	0.00523087	0.037	0.218739	13.4193	1.26385
MSC-1	Mono-2	THY1	ITGB2	0.420225	0.67894	0.198856	0.375083	0.0745876	0.03	0.218739	13.1045	30.5717
MSC-1	Mono-2	THY1	ITGAM	0.420225	0.209222	0.198856	0.0738965	0.0146948	0.025	0.218739	13.1045	13.5012
MSC-1	Mono-2	THY1	ITGAX	0.420225	0.164831	0.198856	0.0591364	0.0117596	0.03	0.218739	13.1045	9.23983
MSC-1	Mono-2	CD99	PILRA	0.716854	0.270819	0.515825	0.091149	0.0470169	0.023	0.218739	12.3404	17.6799
MSC-1	Mono-2	ANXA1	FPR2	0.638202	0.0942877	0.355828	0.0315908	0.0112409	0.039	0.218739	4.34069	6.31538
MSC-1	Mono-2	CCL2	CCR1	0.4	0.147626	0.294944	0.0545176	0.0160796	0.001	0.0645	12.232	9.69328
MSC-1	Mono-2	CCL2	CCR2	0.4	0.137302	0.294944	0.0474027	0.0139811	0.0001	0.0129	12.232	9.47018
MSC-1	Mono-2	CTGF	ITGAM	0.433708	0.209222	0.310826	0.0738965	0.022969	0.024	0.218739	13.5599	13.5012
MSC-1	Mono-2	CTGF	ITGB2	0.433708	0.67894	0.310826	0.375083	0.116586	0.042	0.223062	13.5599	30.5717
MSC-1	Mono-2	CXCL12	SDC4	0.483146	0.100482	0.409059	0.0367208	0.015021	0.024	0.218739	16.306	1.16731
MSC-1	Mono-2	IGF2	INSR	0.397753	0.0966965	0.259576	0.0318572	0.00826938	0.022	0.218739	13.413	2.1624
MSC-1	mDC	CSF1	CSF1R	0.168539	0.297207	0.0480637	0.0586285	0.0028179	0.018	0.238737	4.48846	10.1083
MSC-1	mDC	APP	CD74	0.41573	1	0.158475	2.72711	0.432179	0.02	0.238737	10.0764	46.7067
MSC-1	mDC	VCAM1	ITGB2	0.285393	0.827933	0.112247	0.349513	0.0392318	0.007	0.238737	7.02566	18.9854
MSC-1	mDC	THY1	ITGB2	0.420225	0.827933	0.198856	0.349513	0.0695029	0.035	0.238737	13.1045	18.9854
MSC-1	mDC	TNC	ITGA4	0.152809	0.306145	0.0872078	0.0518194	0.00451906	0.044	0.238737	4.4277	4.1065
MSC-1	mDC	THY1	ITGAX	0.420225	0.287151	0.198856	0.0565888	0.011253	0.033	0.238737	13.1045	10.6699
MSC-1	mDC	CTGF	ITGB2	0.433708	0.827933	0.310826	0.349513	0.108638	0.047	0.238737	13.5599	18.9854
MSC-1	mDC	CXCL12	CXCR4	0.483146	0.888268	0.409059	0.724994	0.296566	0.014	0.238737	16.306	1.11554
MSC-1	mDC	IGF2	INSR	0.397753	0.218994	0.259576	0.0439419	0.0114063	0.016	0.238737	13.413	7.23874
MSC-1	Mono-1	VCAM1	ITGB2	0.285393	0.72019	0.112247	0.472142	0.0529965	0.003	0.0454286	7.02566	28.0086
MSC-1	Mono-1	THY1	ITGB2	0.420225	0.72019	0.198856	0.472142	0.0938883	0.021	0.171231	13.1045	28.0086
MSC-1	Mono-1	THY1	ITGAM	0.420225	0.338076	0.198856	0.155323	0.0308869	0.015	0.1325	13.1045	18.6246
MSC-1	Mono-1	THY1	ITGAX	0.420225	0.109756	0.198856	0.0433709	0.00862457	0.035	0.19181	13.1045	2.00565
MSC-1	Mono-1	CD99	PILRA	0.716854	0.205285	0.515825	0.0776416	0.0400495	0.04	0.192727	12.3404	7.63666
MSC-1	Mono-1	ANXA1	FPR2	0.638202	0.109756	0.355828	0.0422135	0.0150208	0.024	0.181714	4.34069	5.23401
MSC-1	Mono-1	CCL2	CCR1	0.4	0.134824	0.294944	0.0559083	0.0164898	0.0001	0.0053	12.232	5.62367
MSC-1	Mono-1	CCL2	CCR2	0.4	0.155827	0.294944	0.0600694	0.0177171	0.0001	0.0053	12.232	7.70316
MSC-1	Mono-1	CTGF	ITGAM	0.433708	0.338076	0.310826	0.155323	0.0482783	0.008	0.0848	13.5599	18.6246
MSC-1	Mono-1	CTGF	ITGB2	0.433708	0.72019	0.310826	0.472142	0.146754	0.027	0.1908	13.5599	28.0086
MSC-1	Macro-1	CSF1	CSF1R	0.168539	0.447176	0.0480637	0.125869	0.00604973	0.003	0.181323	4.48846	27.9528
MSC-1	Macro-1	APP	CD74	0.41573	0.994247	0.158475	2.44266	0.387101	0.032	0.181323	10.0764	63.0233
MSC-1	Macro-1	THY1	ITGAV	0.420225	0.189854	0.198856	0.0414941	0.00825135	0.045	0.181323	13.1045	8.86347
MSC-1	Macro-1	VCAM1	ITGB2	0.285393	0.682008	0.112247	0.284284	0.0319101	0.019	0.181323	7.02566	17.2014
MSC-1	Macro-1	TNC	ITGAV	0.152809	0.189854	0.0872078	0.0414941	0.00361861	0.024	0.181323	4.4277	8.86347
MSC-1	Macro-1	THY1	ITGB2	0.420225	0.682008	0.198856	0.284284	0.0565317	0.04	0.181323	13.1045	17.2014
MSC-1	Macro-1	THY1	ITGAM	0.420225	0.122385	0.198856	0.0297448	0.00591494	0.045	0.181323	13.1045	3.14953
MSC-1	Macro-1	THY1	ITGAX	0.420225	0.228033	0.198856	0.0599577	0.011923	0.029	0.181323	13.1045	11.916
MSC-1	Macro-1	OMD	ITGAV	0.191011	0.189854	0.0697968	0.0414941	0.00289615	0.041	0.181323	5.84401	8.86347
MSC-1	Macro-1	CD99	PILRA	0.716854	0.34205	0.515825	0.0891992	0.0460112	0.027	0.181323	12.3404	18.9828
MSC-1	Macro-1	CCL2	CCR1	0.4	0.107741	0.294944	0.0262111	0.00773081	0.019	0.181323	12.232	4.05318
MSC-1	Macro-1	FGF7	NRP1	0.561798	0.119247	0.337083	0.032357	0.010907	0.021	0.181323	19.3222	4.52113
MSC-1	Macro-1	IGF2	INSR	0.397753	0.130753	0.259576	0.0285495	0.00741078	0.025	0.181323	13.413	4.17321
MSC-1	Monocyte pro	CSF1	CSF1R	0.168539	0.221865	0.0480637	0.0523444	0.00251587	0.027	0.24948	4.48846	3.19712
MSC-1	Monocyte pro	VCAM1	ITGB2	0.285393	0.726688	0.112247	0.307499	0.0345158	0.015	0.24948	7.02566	7.82301
MSC-1	Monocyte pro	THY1	ITGB2	0.420225	0.726688	0.198856	0.307499	0.0611481	0.039	0.24948	13.1045	7.82301
MSC-1	Monocyte pro	THY1	ITGAM	0.420225	0.176849	0.198856	0.0461544	0.00917809	0.034	0.24948	13.1045	2.27546
MSC-1	Monocyte pro	CTGF	ITGAM	0.433708	0.176849	0.310826	0.0461544	0.014346	0.042	0.24948	13.5599	2.27546
MSC-1	Monocyte pro	IGF2	INSR	0.397753	0.135048	0.259576	0.027351	0.00709969	0.027	0.24948	13.413	0.674439
MSC-1	Macro-2	CSF1	CSF1R	0.168539	0.404059	0.0480637	0.109396	0.005258	0.006	0.179429	4.48846	18.0244
MSC-1	Macro-2	THY1	ITGAV	0.420225	0.164207	0.198856	0.0356632	0.00709185	0.048	0.18212	13.1045	4.78974
MSC-1	Macro-2	VCAM1	ITGB2	0.285393	0.714945	0.112247	0.341554	0.0383384	0.01	0.179429	7.02566	16.8706
MSC-1	Macro-2	TNC	ITGAV	0.152809	0.164207	0.0872078	0.0356632	0.00311011	0.028	0.179429	4.4277	4.78974
MSC-1	Macro-2	FBN1	ITGA5	0.406742	0.130074	0.173615	0.0318672	0.00553264	0.037	0.180788	13.4193	2.73867
MSC-1	Macro-2	THY1	ITGB2	0.420225	0.714945	0.198856	0.341554	0.0679201	0.036	0.180788	13.1045	16.8706
MSC-1	Macro-2	THY1	ITGAM	0.420225	0.212177	0.198856	0.0573693	0.0114082	0.029	0.179429	13.1045	7.61471
MSC-1	Macro-2	THY1	ITGAX	0.420225	0.267528	0.198856	0.0719936	0.0143164	0.024	0.179429	13.1045	11.0182
MSC-1	Macro-2	OMD	ITGAV	0.191011	0.164207	0.0697968	0.0356632	0.00248918	0.045	0.18212	5.84401	4.78974
MSC-1	Macro-2	CD99	PILRA	0.716854	0.324723	0.515825	0.0812586	0.0419152	0.038	0.180788	12.3404	12.8836
MSC-1	Macro-2	CCL2	CCR1	0.4	0.154059	0.294944	0.0386199	0.0113907	0.007	0.179429	12.232	5.59652
MSC-1	Macro-2	CTGF	ITGAM	0.433708	0.212177	0.310826	0.0573693	0.0178319	0.031	0.179429	13.5599	7.61471
MSC-1	Macro-2	CXCL12	SDC4	0.483146	0.173432	0.409059	0.0455777	0.018644	0.02	0.179429	16.306	4.7299
MSC-1	Macro-2	FGF7	NRP1	0.561798	0.187269	0.337083	0.0430499	0.0145114	0.014	0.179429	19.3222	7.18069
MSC-1	Macro-2	IGF2	IGF2R	0.397753	0.114391	0.259576	0.0235025	0.00610068	0.002	0.157	13.413	2.2674
MSC-1	Macro-3	CSF1	CSF1R	0.168539	0.406877	0.0480637	0.10897	0.0052375	0.007	0.181525	4.48846	14.4167
MSC-1	Macro-3	APP	CD74	0.41573	0.997135	0.158475	2.11156	0.334629	0.043	0.181525	10.0764	33.6849
MSC-1	Macro-3	THY1	ITGAV	0.420225	0.180516	0.198856	0.0418021	0.00831261	0.044	0.181525	13.1045	4.44448
MSC-1	Macro-3	VCAM1	ITGB2	0.285393	0.67765	0.112247	0.263422	0.0295683	0.021	0.181525	7.02566	8.71889
MSC-1	Macro-3	TNC	ITGAV	0.152809	0.180516	0.0872078	0.0418021	0.00364547	0.024	0.181525	4.4277	4.44448
MSC-1	Macro-3	FBN1	ITGA5	0.406742	0.130372	0.173615	0.0322086	0.00559191	0.036	0.181525	13.4193	1.89415
MSC-1	Macro-3	THY1	ITGB2	0.420225	0.67765	0.198856	0.263422	0.0523831	0.046	0.181525	13.1045	8.71889
MSC-1	Macro-3	THY1	ITGAM	0.420225	0.15043	0.198856	0.038036	0.00756369	0.038	0.181525	13.1045	2.78036
MSC-1	Macro-3	THY1	ITGAX	0.420225	0.234957	0.198856	0.0608337	0.0120972	0.029	0.181525	13.1045	7.07856
MSC-1	Macro-3	OMD	ITGAV	0.191011	0.180516	0.0697968	0.0418021	0.00291766	0.039	0.181525	5.84401	4.44448
MSC-1	Macro-3	CD99	PILRA	0.716854	0.348138	0.515825	0.0879466	0.0453651	0.03	0.181525	12.3404	11.231
MSC-1	Macro-3	CCL2	CCR1	0.4	0.0916905	0.294944	0.0214013	0.00631217	0.025	0.181525	12.232	0.773443
MSC-1	Macro-3	CTGF	ITGAM	0.433708	0.15043	0.310826	0.038036	0.0118226	0.049	0.181525	13.5599	2.78036
MSC-1	Macro-3	CXCL12	SDC4	0.483146	0.219198	0.409059	0.0599383	0.0245183	0.015	0.181525	16.306	5.82578
MSC-1	Macro-3	IGF2	INSR	0.397753	0.154728	0.259576	0.0369116	0.00958137	0.018	0.181525	13.413	3.19804
osteoclasts	Progenitors	SPP1	ITGA4	0.826772	0.328972	1.23274	0.0614513	0.0757535	0.016	0.489172	14.6408	3.94588
osteoclasts	PDC	APP	CD74	0.511811	0.996124	0.162599	2.05264	0.333757	0.044	0.467143	6.67904	19.8032
osteoclasts	Tumor	SPP1	ITGB1	0.826772	0.355569	1.23274	0.150539	0.185576	0.014	0.225636	14.6408	2.31623
osteoclasts	Tumor	SPP1	ITGAV	0.826772	0.135863	1.23274	0.0458895	0.0565699	0.013	0.225636	14.6408	4.26769
osteoclasts	Endothelial	SPP1	ITGB1	0.826772	0.507645	1.23274	0.274305	0.338147	0.002	0.0516364	14.6408	10.4739
osteoclasts	Endothelial	SPP1	ITGA9	0.826772	0.0642202	1.23274	0.0185929	0.0229202	0.0001	0.0071	14.6408	1.55922
osteoclasts	Endothelial	COL6A2	ITGA2	0.464567	0.0795107	0.225278	0.022126	0.0049845	0.029	0.114389	6.1576	1.95477
osteoclasts	Endothelial	COL6A1	ITGA2	0.346457	0.0795107	0.134304	0.022126	0.00297162	0.035	0.118333	4.23581	1.95477
osteoclasts	Endothelial	SPP1	ITGAV	0.826772	0.11315	1.23274	0.0375221	0.0462551	0.019	0.10792	14.6408	0.771002
osteoclasts	MSC-2	SPP1	ITGB1	0.826772	0.533049	1.23274	0.224635	0.276916	0.003	0.108	14.6408	14.8387
osteoclasts	MSC-2	COL6A1	ITGA10	0.346457	0.449893	0.134304	0.196191	0.0263493	0.042	0.224	4.23581	26.8173
osteoclasts	MSC-2	COL6A1	ITGA11	0.346457	0.0732054	0.134304	0.0164768	0.0022129	0.02	0.2016	4.23581	3.81002
osteoclasts	MSC-2	SPP1	ITGAV	0.826772	0.195451	1.23274	0.0508345	0.0626659	0.01	0.16	14.6408	7.91426
osteoclasts	MSC-2	COL6A2	ITGA11	0.464567	0.0732054	0.225278	0.0164768	0.00371185	0.025	0.220235	6.1576	3.81002
osteoclasts	MSC-2	COL6A2	ITGA10	0.464567	0.449893	0.225278	0.196191	0.0441975	0.035	0.224	6.1576	26.8173
osteoclasts	MSC-1	SPP1	ITGB1	0.826772	0.51236	1.23274	0.211678	0.260944	0.006	0.11725	14.6408	6.92496
osteoclasts	MSC-1	COL6A1	ITGA10	0.346457	0.391011	0.134304	0.170728	0.0229295	0.047	0.285106	4.23581	12.4208
osteoclasts	MSC-1	SPP1	ITGAV	0.826772	0.166292	1.23274	0.0407492	0.0502332	0.016	0.2144	14.6408	2.69553
osteoclasts	MSC-1	COL6A2	ITGA10	0.464567	0.391011	0.225278	0.170728	0.0384612	0.039	0.285106	6.1576	12.4208
osteoclasts	Peri-2	SPP1	ITGB1	0.826772	0.636015	1.23274	0.371719	0.458234	0.0001	0.00393333	14.6408	10.802
osteoclasts	Peri-2	SPP1	ITGAV	0.826772	0.256705	1.23274	0.0873073	0.107627	0.006	0.177	14.6408	4.73313
osteoclasts	Peri-2	COL6A1	ITGA1	0.346457	0.444444	0.134304	0.177145	0.0237913	0.024	0.217846	4.23581	10.7151
osteoclasts	Peri-2	COL6A2	ITGA1	0.464567	0.444444	0.225278	0.177145	0.0399068	0.016	0.217846	6.1576	10.7151
osteoclasts	Peri-1	SPP1	ITGB1	0.826772	0.738636	1.23274	0.429761	0.529784	0.0001	0.0041	14.6408	16.5505
osteoclasts	Peri-1	SPP1	ITGAV	0.826772	0.221591	1.23274	0.0659811	0.0813377	0.007	0.1435	14.6408	4.34463
osteoclasts	Peri-1	COL6A1	ITGA1	0.346457	0.446023	0.134304	0.182499	0.0245104	0.022	0.2132	4.23581	12.6699
osteoclasts	Peri-1	COL6A2	ITGA1	0.464567	0.446023	0.225278	0.182499	0.0411129	0.015	0.1968	6.1576	12.6699
osteoclasts	Treg	SPP1	ITGA4	0.826772	0.258727	1.23274	0.108186	0.133366	0.005	0.14	14.6408	4.11932
osteoclasts	CTL-2	SPP1	ITGA4	0.826772	0.210481	1.23274	0.0904508	0.111502	0.007	0.376	14.6408	2.64183
osteoclasts	NKT	SPP1	ITGB1	0.826772	0.351421	1.23274	0.192134	0.236852	0.009	0.2325	14.6408	3.99312
osteoclasts	NKT	SPP1	ITGA4	0.826772	0.216193	1.23274	0.10088	0.124359	0.005	0.2325	14.6408	2.044
osteoclasts	CTL-3	SPP1	ITGA4	0.826772	0.354149	1.23274	0.182249	0.224666	0.0001	0.00495	14.6408	21.6475
osteoclasts	CTL-1	SPP1	ITGA4	0.826772	0.252791	1.23274	0.125542	0.154761	0.003	0.172	14.6408	5.13194
osteoclasts	NK2	SPP1	ITGB1	0.826772	0.337818	1.23274	0.162234	0.199993	0.01	0.168	14.6408	1.0023
osteoclasts	NK2	SPP1	ITGA4	0.826772	0.216741	1.23274	0.0961183	0.118489	0.006	0.147	14.6408	0.942853
osteoclasts	Proliferating T	SPP1	ITGB1	0.826772	0.479029	1.23274	0.14885	0.183494	0.016	0.352286	14.6408	3.82409
osteoclasts	Proliferating T	SPP1	ITGA4	0.826772	0.381898	1.23274	0.117187	0.144461	0.003	0.2055	14.6408	6.45553
osteoclasts	NK1	SPP1	ITGB1	0.826772	0.323353	1.23274	0.170383	0.210038	0.009	0.1782	14.6408	0.617403
osteoclasts	mDC	APP	CD74	0.511811	1	0.162599	2.72711	0.443425	0.02	0.551699	6.67904	46.7067
osteoclasts	mDC	SPP1	ITGA4	0.826772	0.306145	1.23274	0.0518194	0.0638799	0.02	0.551699	14.6408	4.1065
osteoclasts	Macro-1	APP	CD74	0.511811	0.994247	0.162599	2.44266	0.397174	0.031	0.487759	6.67904	63.0233
osteoclasts	Macro-1	SPP1	ITGAV	0.826772	0.189854	1.23274	0.0414941	0.0511515	0.015	0.487759	14.6408	8.86347
osteoclasts	Macro-2	SPP1	ITGAV	0.826772	0.164207	1.23274	0.0356632	0.0439635	0.023	0.472	14.6408	4.78974
osteoclasts	Macro-3	APP	CD74	0.511811	0.997135	0.162599	2.11156	0.343337	0.04	0.470925	6.67904	33.6849
osteoclasts	Macro-3	SPP1	ITGAV	0.826772	0.180516	1.23274	0.0418021	0.0515312	0.015	0.470925	14.6408	4.44448
Peri-2	Progenitors	JAG1	CD46	0.440613	0.213084	0.182326	0.0398387	0.00726362	0.038	0.226284	11.121	1.22145
Peri-2	Progenitors	FN1	ITGA2B	0.662835	0.151402	0.492438	0.0234616	0.0115534	0.005	0.226284	14.1138	5.26239
Peri-2	PDC	JAG1	NOTCH4	0.440613	0.333333	0.182326	0.0735146	0.0134036	0.004	0.198333	11.121	8.07148
Peri-2	PDC	PGF	NRP1	0.475096	0.24031	0.250177	0.0548102	0.0137122	0.01	0.198333	12.2404	4.50235
Peri-2	memBcell	LAMC1	ITGA6	0.268199	0.240541	0.0826355	0.0508113	0.00419881	0.013	0.247333	6.11557	6.16025
Peri-2	Tumor	JAG1	CD46	0.440613	0.177479	0.182326	0.0575287	0.010489	0.006	0.137846	11.121	1.72835
Peri-2	Tumor	COL18A1	ITGB1	0.762452	0.355569	0.600518	0.150539	0.0904015	0.029	0.137846	19.7741	2.31623
Peri-2	Tumor	COL18A1	ITGA10	0.762452	0.0783354	0.600518	0.0362339	0.0217591	0.03	0.137846	19.7741	1.39337
Peri-2	Tumor	THY1	ITGAV	0.524904	0.135863	0.372256	0.0458895	0.0170826	0.021	0.137846	13.0946	4.26769
Peri-2	Tumor	COL14A1	ITGB1	0.306513	0.355569	0.102135	0.150539	0.0153753	0.022	0.137846	7.78227	2.31623
Peri-2	Tumor	COL14A1	ITGA10	0.306513	0.0783354	0.102135	0.0362339	0.00370075	0.028	0.137846	7.78227	1.39337
Peri-2	Tumor	COL4A2	ITGB1	0.678161	0.355569	0.439824	0.150539	0.0662107	0.045	0.143564	17.3408	2.31623
Peri-2	Tumor	COL4A1	ITGB1	0.712644	0.355569	0.523482	0.150539	0.0788045	0.042	0.14112	18.3217	2.31623
Peri-2	Tumor	FN1	ITGA3	0.662835	0.130355	0.492438	0.0388417	0.0191271	0.024	0.137846	14.1138	7.57389
Peri-2	Tumor	CSPG4	ITGB1	0.226054	0.355569	0.0787981	0.150539	0.0118622	0.02	0.137846	5.42452	2.31623
Peri-2	Tumor	CSPG4	ITGA3	0.226054	0.130355	0.0787981	0.0388417	0.00306065	0.004	0.137846	5.42452	7.57389
Peri-2	Tumor	COL4A1	ITGA10	0.712644	0.0783354	0.523482	0.0362339	0.0189678	0.031	0.137846	18.3217	1.39337
Peri-2	Tumor	LAMC1	ITGAV	0.268199	0.135863	0.0826355	0.0458895	0.0037921	0.031	0.137846	6.11557	4.26769
Peri-2	Tumor	COL4A2	ITGA10	0.678161	0.0783354	0.439824	0.0362339	0.0159365	0.039	0.139404	17.3408	1.39337
Peri-2	Tumor	CTGF	LRP6	0.574713	0.0550796	0.439156	0.0149779	0.00657764	0.021	0.137846	14.3212	2.32669
Peri-2	Tumor	IGFBP4	LRP6	0.402299	0.0550796	0.155959	0.0149779	0.00233594	0.037	0.139404	8.19179	2.32669
Peri-2	Tumor	PGF	NRP1	0.475096	0.159731	0.250177	0.0589362	0.0147445	0.01	0.137846	12.2404	7.32148
Peri-2	Endothelial	PGF	KDR	0.475096	0.264526	0.250177	0.115377	0.0288647	0.0001	0.00247143	12.2404	11.1201
Peri-2	Endothelial	JAG1	CD46	0.440613	0.186544	0.182326	0.0703328	0.0128235	0.003	0.021625	11.121	1.11863
Peri-2	Endothelial	JAG1	NOTCH1	0.440613	0.119266	0.182326	0.041088	0.00749141	0.0001	0.00247143	11.121	3.23084
Peri-2	Endothelial	COL18A1	ITGB1	0.762452	0.507645	0.600518	0.274305	0.164725	0.009	0.0370714	19.7741	10.4739
Peri-2	Endothelial	COL18A1	ITGA10	0.762452	0.230887	0.600518	0.0979735	0.0588349	0.008	0.0370714	19.7741	7.89009
Peri-2	Endothelial	THY1	ITGAV	0.524904	0.11315	0.372256	0.0375221	0.0139678	0.025	0.0584459	13.0946	0.771002
Peri-2	Endothelial	COL1A2	ITGA10	0.678161	0.230887	0.528565	0.0979735	0.0517853	0.035	0.0672778	15.4843	7.89009
Peri-2	Endothelial	COL14A1	ITGB1	0.306513	0.507645	0.102135	0.274305	0.0280162	0.002	0.0157273	7.78227	10.4739
Peri-2	Endothelial	COL14A1	ITGA10	0.306513	0.230887	0.102135	0.0979735	0.0100065	0.01	0.0393182	7.78227	7.89009
Peri-2	Endothelial	COL1A1	ITGA2	0.689655	0.0795107	0.589006	0.022126	0.0130324	0.019	0.0532308	15.4828	1.95477
Peri-2	Endothelial	FN1	ITGA2	0.662835	0.0795107	0.492438	0.022126	0.0108957	0.009	0.0370714	14.1138	1.95477
Peri-2	Endothelial	COL4A2	ITGB1	0.678161	0.507645	0.439824	0.274305	0.120646	0.016	0.0494286	17.3408	10.4739
Peri-2	Endothelial	COL4A1	ITGB1	0.712644	0.507645	0.523482	0.274305	0.143594	0.008	0.0370714	18.3217	10.4739
Peri-2	Endothelial	COL4A1	ITGA2	0.712644	0.0795107	0.523482	0.022126	0.0115826	0.001	0.0101765	18.3217	1.95477
Peri-2	Endothelial	COL6A1	ITGA10	0.559387	0.230887	0.289853	0.0979735	0.028398	0.04	0.0720833	12.845	7.89009
Peri-2	Endothelial	COL4A2	ITGA1	0.678161	0.120795	0.439824	0.0476935	0.0209767	0.021	0.0543714	17.3408	2.30909
Peri-2	Endothelial	COL18A1	ITGA2	0.762452	0.0795107	0.600518	0.022126	0.0132871	0.006	0.0334839	19.7741	1.95477
Peri-2	Endothelial	COL3A1	ITGA2	0.586207	0.0795107	0.378857	0.022126	0.0083826	0.022	0.0543714	12.4904	1.95477
Peri-2	Endothelial	COL5A2	ITGA1	0.310345	0.120795	0.131471	0.0476935	0.00627031	0.045	0.0741429	6.61216	2.30909
Peri-2	Endothelial	COL1A2	ITGA2	0.678161	0.0795107	0.528565	0.022126	0.011695	0.02	0.0532308	15.4843	1.95477
Peri-2	Endothelial	COL4A1	ITGA1	0.712644	0.120795	0.523482	0.0476935	0.0249667	0.02	0.0532308	18.3217	2.30909
Peri-2	Endothelial	COL3A1	ITGA10	0.586207	0.230887	0.378857	0.0979735	0.037118	0.042	0.07266	12.4904	7.89009
Peri-2	Endothelial	COL4A2	ITGA2	0.678161	0.0795107	0.439824	0.022126	0.00973155	0.001	0.0101765	17.3408	1.95477
Peri-2	Endothelial	COL1A1	ITGA10	0.689655	0.230887	0.589006	0.0979735	0.057707	0.033	0.0656207	15.4828	7.89009
Peri-2	Endothelial	COL6A2	ITGB1	0.747126	0.507645	0.495567	0.274305	0.135936	0.033	0.0656207	17.6404	10.4739
Peri-2	Endothelial	COL6A2	ITGA2	0.747126	0.0795107	0.495567	0.022126	0.0109649	0.007	0.0356176	17.6404	1.95477
Peri-2	Endothelial	FN1	ITGA5	0.662835	0.30581	0.492438	0.127617	0.0628433	0.006	0.0334839	14.1138	10.5746
Peri-2	Endothelial	COL6A1	ITGA2	0.559387	0.0795107	0.289853	0.022126	0.0064133	0.011	0.0404894	12.845	1.95477
Peri-2	Endothelial	FN1	ITGA8	0.662835	0.059633	0.492438	0.0151739	0.0074722	0.004	0.0256296	14.1138	1.31448
Peri-2	Endothelial	CSPG4	ITGB1	0.226054	0.507645	0.0787981	0.274305	0.0216147	0.01	0.0393182	5.42452	10.4739
Peri-2	Endothelial	COL6A1	ITGA1	0.559387	0.120795	0.289853	0.0476935	0.0138241	0.04	0.0720833	12.845	2.30909
Peri-2	Endothelial	LAMC1	ITGB1	0.268199	0.507645	0.0826355	0.274305	0.0226673	0.022	0.0543714	6.11557	10.4739
Peri-2	Endothelial	COL4A1	ITGA10	0.712644	0.230887	0.523482	0.0979735	0.0512873	0.016	0.0494286	18.3217	7.89009
Peri-2	Endothelial	LAMC1	ITGAV	0.268199	0.11315	0.0826355	0.0375221	0.00310066	0.038	0.0706882	6.11557	0.771002
Peri-2	Endothelial	COL14A1	ITGA1	0.306513	0.120795	0.102135	0.0476935	0.00487118	0.011	0.0404894	7.78227	2.30909
Peri-2	Endothelial	COL5A2	ITGA2	0.310345	0.0795107	0.131471	0.022126	0.00290893	0.009	0.0370714	6.61216	1.95477
Peri-2	Endothelial	COL6A2	ITGA10	0.747126	0.230887	0.495567	0.0979735	0.0485524	0.033	0.0656207	17.6404	7.89009
Peri-2	Endothelial	FN1	ITGA10	0.662835	0.230887	0.492438	0.0979735	0.0482459	0.033	0.0656207	14.1138	7.89009
Peri-2	Endothelial	COL14A1	ITGA2	0.306513	0.0795107	0.102135	0.022126	0.00225984	0.002	0.0157273	7.78227	1.95477
Peri-2	Endothelial	LAMC1	ITGA2	0.268199	0.0795107	0.0826355	0.022126	0.00182839	0.002	0.0157273	6.11557	1.95477
Peri-2	Endothelial	COL18A1	ITGA1	0.762452	0.120795	0.600518	0.0476935	0.0286408	0.019	0.0532308	19.7741	2.30909
Peri-2	Endothelial	LAMC1	ITGA6	0.268199	0.327217	0.0826355	0.14451	0.0119416	0.004	0.0256296	6.11557	12.8504
Peri-2	Endothelial	COL6A2	ITGA1	0.747126	0.120795	0.495567	0.0476935	0.0236353	0.037	0.0695761	17.6404	2.30909
Peri-2	Endothelial	COL5A2	ITGA10	0.310345	0.230887	0.131471	0.0979735	0.0128807	0.03	0.064875	6.61216	7.89009
Peri-2	Endothelial	COL4A2	ITGA10	0.678161	0.230887	0.439824	0.0979735	0.0430911	0.014	0.04844	17.3408	7.89009
Peri-2	Endothelial	JAG1	NOTCH4	0.440613	0.374618	0.182326	0.187085	0.0341104	0.0001	0.00247143	11.121	15.5064
Peri-2	Endothelial	ANGPT2	TEK	0.314176	0.152905	0.131582	0.054181	0.00712925	0.001	0.0101765	7.43564	6.07657
Peri-2	Endothelial	CTGF	ITGA5	0.574713	0.30581	0.439156	0.127617	0.0560437	0.001	0.0101765	14.3212	10.5746
Peri-2	Endothelial	CTGF	LRP6	0.574713	0.0642202	0.439156	0.0198837	0.00873205	0.017	0.0498475	14.3212	1.28934
Peri-2	Endothelial	IGFBP4	LRP6	0.402299	0.0642202	0.155959	0.0198837	0.00310105	0.031	0.0656207	8.19179	1.28934
Peri-2	Endothelial	PGF	FLT1	0.475096	0.249235	0.250177	0.0990435	0.0247784	0.0001	0.00247143	12.2404	10.2334
Peri-2	Endothelial	PGF	NRP1	0.475096	0.30581	0.250177	0.127326	0.031854	0.001	0.0101765	12.2404	11.2077
Peri-2	Endothelial	PGF	NRP2	0.475096	0.304281	0.250177	0.132552	0.0331614	0.001	0.0101765	12.2404	10.6874
Peri-2	MSC-2	INHBA	ACVR1	0.210728	0.0710732	0.0697085	0.0155471	0.00108377	0.014	0.0720588	4.03312	2.59477
Peri-2	MSC-2	COL18A1	ITGB1	0.762452	0.533049	0.600518	0.224635	0.134897	0.013	0.0720588	19.7741	14.8387
Peri-2	MSC-2	COL18A1	ITGA10	0.762452	0.449893	0.600518	0.196191	0.117816	0.006	0.0720588	19.7741	26.8173
Peri-2	MSC-2	THY1	ITGAV	0.524904	0.195451	0.372256	0.0508345	0.0189234	0.02	0.0720588	13.0946	7.91426
Peri-2	MSC-2	COL1A2	ITGA10	0.678161	0.449893	0.528565	0.196191	0.1037	0.015	0.0720588	15.4843	26.8173
Peri-2	MSC-2	COL14A1	ITGB1	0.306513	0.533049	0.102135	0.224635	0.0229431	0.006	0.0720588	7.78227	14.8387
Peri-2	MSC-2	COL14A1	ITGA10	0.306513	0.449893	0.102135	0.196191	0.020038	0.003	0.0720588	7.78227	26.8173
Peri-2	MSC-2	COL4A2	ITGB1	0.678161	0.533049	0.439824	0.224635	0.0987996	0.02	0.0720588	17.3408	14.8387
Peri-2	MSC-2	COL4A2	ITGA11	0.678161	0.0732054	0.439824	0.0164768	0.00724686	0.007	0.0720588	17.3408	3.81002
Peri-2	MSC-2	COL4A1	ITGB1	0.712644	0.533049	0.523482	0.224635	0.117592	0.014	0.0720588	18.3217	14.8387
Peri-2	MSC-2	COL6A1	ITGA10	0.559387	0.449893	0.289853	0.196191	0.0568666	0.023	0.074537	12.845	26.8173
Peri-2	MSC-2	COL18A1	ITGA11	0.762452	0.0732054	0.600518	0.0164768	0.00989459	0.002	0.0720588	19.7741	3.81002
Peri-2	MSC-2	COL6A1	ITGA11	0.559387	0.0732054	0.289853	0.0164768	0.00477584	0.012	0.0720588	12.845	3.81002
Peri-2	MSC-2	COL4A2	ITGA1	0.678161	0.100924	0.439824	0.0281312	0.0123727	0.041	0.0875	17.3408	2.46279
Peri-2	MSC-2	COL14A1	ITGA11	0.306513	0.0732054	0.102135	0.0164768	0.00168285	0.004	0.0720588	7.78227	3.81002
Peri-2	MSC-2	COL4A1	ITGA1	0.712644	0.100924	0.523482	0.0281312	0.0147261	0.035	0.084	18.3217	2.46279
Peri-2	MSC-2	COL3A1	ITGA10	0.586207	0.449893	0.378857	0.196191	0.0743284	0.024	0.0763636	12.4904	26.8173
Peri-2	MSC-2	COL1A2	ITGA11	0.678161	0.0732054	0.528565	0.0164768	0.00870903	0.017	0.0720588	15.4843	3.81002
Peri-2	MSC-2	COL1A1	ITGA10	0.689655	0.449893	0.589006	0.196191	0.115558	0.021	0.0720588	15.4828	26.8173
Peri-2	MSC-2	FN1	ITGB5	0.662835	0.255153	0.492438	0.0808545	0.0398158	0.019	0.0720588	14.1138	14.7502
Peri-2	MSC-2	FN1	ITGA5	0.662835	0.179815	0.492438	0.0668268	0.0329081	0.03	0.0797794	14.1138	7.08116
Peri-2	MSC-2	CSPG4	ITGB1	0.226054	0.533049	0.0787981	0.224635	0.0177008	0.015	0.0720588	5.42452	14.8387
Peri-2	MSC-2	COL4A1	ITGA11	0.712644	0.0732054	0.523482	0.0164768	0.00862528	0.006	0.0720588	18.3217	3.81002
Peri-2	MSC-2	LAMC1	ITGB1	0.268199	0.533049	0.0826355	0.224635	0.0185628	0.036	0.084	6.11557	14.8387
Peri-2	MSC-2	COL6A2	ITGA11	0.747126	0.0732054	0.495567	0.0164768	0.00816533	0.018	0.0720588	17.6404	3.81002
Peri-2	MSC-2	COL3A1	ITGA11	0.586207	0.0732054	0.378857	0.0164768	0.00624234	0.018	0.0720588	12.4904	3.81002
Peri-2	MSC-2	COL4A1	ITGA10	0.712644	0.449893	0.523482	0.196191	0.102702	0.01	0.0720588	18.3217	26.8173
Peri-2	MSC-2	LAMC1	ITGAV	0.268199	0.195451	0.0826355	0.0508345	0.00420074	0.028	0.0797794	6.11557	7.91426
Peri-2	MSC-2	COL14A1	ITGA1	0.306513	0.100924	0.102135	0.0281312	0.00287318	0.027	0.0797794	7.78227	2.46279
Peri-2	MSC-2	COL6A2	ITGA10	0.747126	0.449893	0.495567	0.196191	0.0972257	0.019	0.0720588	17.6404	26.8173
Peri-2	MSC-2	FN1	ITGA11	0.662835	0.0732054	0.492438	0.0164768	0.00811378	0.01	0.0720588	14.1138	3.81002
Peri-2	MSC-2	FN1	ITGA10	0.662835	0.449893	0.492438	0.196191	0.0966119	0.011	0.0720588	14.1138	26.8173
Peri-2	MSC-2	COL5A2	ITGA11	0.310345	0.0732054	0.131471	0.0164768	0.00216621	0.015	0.0720588	6.61216	3.81002
Peri-2	MSC-2	COL18A1	ITGA1	0.762452	0.100924	0.600518	0.0281312	0.0168933	0.033	0.0825	19.7741	2.46279
Peri-2	MSC-2	COL5A2	ITGA10	0.310345	0.449893	0.131471	0.196191	0.0257934	0.019	0.0720588	6.61216	26.8173
Peri-2	MSC-2	COL1A1	ITGA11	0.689655	0.0732054	0.589006	0.0164768	0.00970491	0.017	0.0720588	15.4828	3.81002
Peri-2	MSC-2	COL4A2	ITGA10	0.678161	0.449893	0.439824	0.196191	0.0862894	0.007	0.0720588	17.3408	26.8173
Peri-2	MSC-2	JAG1	NOTCH2	0.440613	0.211798	0.182326	0.0572517	0.0104385	0.006	0.0720588	11.121	6.90853
Peri-2	MSC-2	JAG1	NOTCH3	0.440613	0.208955	0.182326	0.0707129	0.0128928	0.009	0.0720588	11.121	11.4123
Peri-2	MSC-2	CTGF	ITGA5	0.574713	0.179815	0.439156	0.0668268	0.0293474	0.01	0.0720588	14.3212	7.08116
Peri-2	MSC-2	CTGF	LRP1	0.574713	0.537313	0.439156	0.23274	0.102209	0.013	0.0720588	14.3212	29.0661
Peri-2	MSC-2	PDGFA	PDGFRA	0.287356	0.265814	0.0906274	0.0865509	0.00784389	0.003	0.0720588	7.04633	16.0611
Peri-2	MSC-2	PDGFA	PDGFRB	0.287356	0.385928	0.0906274	0.161258	0.0146144	0.004	0.0720588	7.04633	22.5174
Peri-2	MSC-2	PGF	NRP1	0.475096	0.147832	0.250177	0.037118	0.00928608	0.019	0.0720588	12.2404	5.66251
Peri-2	MSC-2	PGF	NRP2	0.475096	0.318408	0.250177	0.10725	0.0268315	0.007	0.0720588	12.2404	16.7922
Peri-2	MSC-1	INHBA	ACVR1	0.210728	0.0876404	0.0697085	0.0228834	0.00159516	0.006	0.08532	4.03312	1.42744
Peri-2	MSC-1	COL18A1	ITGB1	0.762452	0.51236	0.600518	0.211678	0.127116	0.019	0.08532	19.7741	6.92496
Peri-2	MSC-1	COL18A1	ITGA10	0.762452	0.391011	0.600518	0.170728	0.102525	0.007	0.08532	19.7741	12.4208
Peri-2	MSC-1	THY1	ITGAV	0.524904	0.166292	0.372256	0.0407492	0.0151691	0.024	0.08532	13.0946	2.69553
Peri-2	MSC-1	COL1A2	ITGA10	0.678161	0.391011	0.528565	0.170728	0.0902408	0.018	0.08532	15.4843	12.4208
Peri-2	MSC-1	COL14A1	ITGB1	0.306513	0.51236	0.102135	0.211678	0.0216197	0.011	0.08532	7.78227	6.92496
Peri-2	MSC-1	COL14A1	ITGA10	0.306513	0.391011	0.102135	0.170728	0.0174373	0.004	0.08532	7.78227	12.4208
Peri-2	MSC-1	COL4A2	ITGB1	0.678161	0.51236	0.439824	0.211678	0.0931009	0.028	0.0861818	17.3408	6.92496
Peri-2	MSC-1	COL4A1	ITGB1	0.712644	0.51236	0.523482	0.211678	0.110809	0.018	0.08532	18.3217	6.92496
Peri-2	MSC-1	COL6A1	ITGA10	0.559387	0.391011	0.289853	0.170728	0.0494861	0.027	0.08532	12.845	12.4208
Peri-2	MSC-1	COL4A2	ITGA1	0.678161	0.12809	0.439824	0.0361649	0.0159062	0.03	0.0861818	17.3408	1.81193
Peri-2	MSC-1	COL4A1	ITGA1	0.712644	0.12809	0.523482	0.0361649	0.0189317	0.027	0.08532	18.3217	1.81193
Peri-2	MSC-1	COL3A1	ITGA10	0.586207	0.391011	0.378857	0.170728	0.0646815	0.026	0.08532	12.4904	12.4208
Peri-2	MSC-1	COL1A1	ITGA10	0.689655	0.391011	0.589006	0.170728	0.10056	0.023	0.08532	15.4828	12.4208
Peri-2	MSC-1	FN1	ITGB5	0.662835	0.195506	0.492438	0.0643135	0.0316704	0.024	0.08532	14.1138	5.53949
Peri-2	MSC-1	CSPG4	ITGB1	0.226054	0.51236	0.0787981	0.211678	0.0166798	0.017	0.08532	5.42452	6.92496
Peri-2	MSC-1	LAMC1	ITGB1	0.268199	0.51236	0.0826355	0.211678	0.0174921	0.038	0.0984262	6.11557	6.92496
Peri-2	MSC-1	COL4A1	ITGA10	0.712644	0.391011	0.523482	0.170728	0.089373	0.011	0.08532	18.3217	12.4208
Peri-2	MSC-1	LAMC1	ITGAV	0.268199	0.166292	0.0826355	0.0407492	0.00336732	0.034	0.0959286	6.11557	2.69553
Peri-2	MSC-1	COL14A1	ITGA1	0.306513	0.12809	0.102135	0.0361649	0.0036937	0.019	0.08532	7.78227	1.81193
Peri-2	MSC-1	COL6A2	ITGA10	0.747126	0.391011	0.495567	0.170728	0.0846071	0.025	0.08532	17.6404	12.4208
Peri-2	MSC-1	FN1	ITGA10	0.662835	0.391011	0.492438	0.170728	0.084073	0.017	0.08532	14.1138	12.4208
Peri-2	MSC-1	COL18A1	ITGA1	0.762452	0.12809	0.600518	0.0361649	0.0217177	0.024	0.08532	19.7741	1.81193
Peri-2	MSC-1	COL5A2	ITGA10	0.310345	0.391011	0.131471	0.170728	0.0224458	0.019	0.08532	6.61216	12.4208
Peri-2	MSC-1	COL4A2	ITGA10	0.678161	0.391011	0.439824	0.170728	0.0750902	0.008	0.08532	17.3408	12.4208
Peri-2	MSC-1	JAG1	NOTCH2	0.440613	0.202247	0.182326	0.0587909	0.0107191	0.005	0.08532	11.121	3.00503
Peri-2	MSC-1	JAG1	NOTCH3	0.440613	0.208989	0.182326	0.0770238	0.0140434	0.003	0.08532	11.121	5.95826
Peri-2	MSC-1	CTGF	LRP1	0.574713	0.507865	0.439156	0.21596	0.0948401	0.014	0.08532	14.3212	14.7459
Peri-2	MSC-1	PDGFA	PDGFRA	0.287356	0.325843	0.0906274	0.11581	0.0104956	0.0001	0.0158	7.04633	10.8854
Peri-2	MSC-1	PDGFA	PDGFRB	0.287356	0.325843	0.0906274	0.131538	0.011921	0.007	0.08532	7.04633	9.95514
Peri-2	MSC-1	PGF	NRP1	0.475096	0.168539	0.250177	0.0479205	0.0119886	0.014	0.08532	12.2404	3.48015
Peri-2	MSC-1	PGF	NRP2	0.475096	0.242697	0.250177	0.0802746	0.0200829	0.009	0.08532	12.2404	6.0532
Peri-2	osteoclasts	THY1	ITGAV	0.524904	0.511811	0.372256	0.155627	0.057933	0.006	0.074	13.0946	8.26554
Peri-2	osteoclasts	FN1	ITGAV	0.662835	0.511811	0.492438	0.155627	0.0766367	0.012	0.0925	14.1138	8.26554
Peri-2	osteoclasts	FN1	ITGA5	0.662835	0.267717	0.492438	0.0645908	0.031807	0.032	0.133611	14.1138	2.99249
Peri-2	osteoclasts	LAMC1	ITGAV	0.268199	0.511811	0.0826355	0.155627	0.0128603	0.001	0.04625	6.11557	8.26554
Peri-2	osteoclasts	THY1	ITGAX	0.524904	0.173228	0.372256	0.0313304	0.0116629	0.03	0.133611	13.0946	0.558437
Peri-2	osteoclasts	CTGF	ITGA5	0.574713	0.267717	0.439156	0.0645908	0.0283655	0.01	0.0925	14.3212	2.99249
Peri-2	osteoclasts	PGF	NRP2	0.475096	0.456693	0.250177	0.136271	0.034092	0.0001	0.0185	12.2404	7.09173
Peri-2	Peri-1	COL18A1	ITGB1	0.762452	0.738636	0.600518	0.429761	0.258079	0.003	0.0343846	19.7741	16.5505
Peri-2	Peri-1	COL18A1	ITGA10	0.762452	0.110795	0.600518	0.0373613	0.0224362	0.029	0.0839818	19.7741	0.893155
Peri-2	Peri-1	COL1A2	ITGB1	0.678161	0.738636	0.528565	0.429761	0.227156	0.04	0.093125	15.4843	16.5505
Peri-2	Peri-1	COL1A2	ITGA1	0.678161	0.446023	0.528565	0.182499	0.0964624	0.011	0.0616552	15.4843	12.6699
Peri-2	Peri-1	THY1	ITGAV	0.524904	0.221591	0.372256	0.0659811	0.0245618	0.02	0.0693023	13.0946	4.34463
Peri-2	Peri-1	COL14A1	ITGB1	0.306513	0.738636	0.102135	0.429761	0.0438936	0.001	0.0248333	7.78227	16.5505
Peri-2	Peri-1	COL14A1	ITGA10	0.306513	0.110795	0.102135	0.0373613	0.0038159	0.027	0.082102	7.78227	0.893155
Peri-2	Peri-1	COL1A1	ITGB1	0.689655	0.738636	0.589006	0.429761	0.253132	0.04	0.093125	15.4828	16.5505
Peri-2	Peri-1	FN1	ITGB1	0.662835	0.738636	0.492438	0.429761	0.211631	0.014	0.0632121	14.1138	16.5505
Peri-2	Peri-1	COL4A2	ITGB1	0.678161	0.738636	0.439824	0.429761	0.189019	0.001	0.0248333	17.3408	16.5505
Peri-2	Peri-1	COL4A1	ITGB1	0.712644	0.738636	0.523482	0.429761	0.224972	0.002	0.0331111	18.3217	16.5505
Peri-2	Peri-1	COL6A1	ITGB1	0.559387	0.738636	0.289853	0.429761	0.124568	0.023	0.0713958	12.845	16.5505
Peri-2	Peri-1	COL4A2	ITGA1	0.678161	0.446023	0.439824	0.182499	0.0802673	0.003	0.0343846	17.3408	12.6699
Peri-2	Peri-1	COL5A2	ITGB1	0.310345	0.738636	0.131471	0.429761	0.056501	0.031	0.0839818	6.61216	16.5505
Peri-2	Peri-1	COL5A2	ITGA1	0.310345	0.446023	0.131471	0.182499	0.0239933	0.01	0.0616552	6.61216	12.6699
Peri-2	Peri-1	COL4A1	ITGA1	0.712644	0.446023	0.523482	0.182499	0.0955348	0.002	0.0331111	18.3217	12.6699
Peri-2	Peri-1	COL6A2	ITGB1	0.747126	0.738636	0.495567	0.429761	0.212975	0.012	0.0616552	17.6404	16.5505
[truncated: 3,319 more rows]

## Sheet: Table S7
Table S7: Cox-regression result
Overall survival for Macro-2
coxph(formula = Surv(time, vital_status) ~ Macro2 + AGE + STAGE,
data = res)
coef exp(coef) se(coef) z p
Macro2 8.271e-01 2.287e+00 2.322e-01 3.563 0.000367
AGE 4.975e-05 1.000e+00 2.659e-05 1.871 0.061356
STAGE 6.031e-01 1.828e+00 9.642e-02 6.255 3.99e-10
Likelihood ratio test=66.58 on 3 df, p=2.305e-14
Overall survival for MSC-2
coxph(formula = Surv(time, vital_status) ~ MSC2 + AGE + STAGE,
data = res)
coef exp(coef) se(coef) z p
MSC2 6.996e-01 2.013e+00 2.204e-01 3.175 0.00150
AGE 7.659e-05 1.000e+00 2.636e-05 2.906 0.00366
STAGE 5.770e-01 1.781e+00 9.179e-02 6.286 3.26e-10
Likelihood ratio test=66.93 on 3 df, p=1.936e-14
PFS survival for Macro-2
coxph(formula = Surv(time, vital_status) ~ Macro-2 + AGE + STAGE, data = res)
coef exp(coef) se(coef) z p
Macro-2 0.76001 0.46766 0.25339 2.999 0.00271
AGE 0.00633 1.00635 0.01071 0.591 0.55466
STAGE 0.95693 2.60370 0.12785 7.485 7.18e-14
Likelihood ratio test=76.75 on 3 df, p=< 2.2e-16
PFS survival for MSC-2
coxph(formula = Surv(time, vital_status) ~ MSC2 + AGE + STAGE,
data = res)
coef exp(coef) se(coef) z p
MSC2 0.537136 1.711100 0.273517 1.964 0.0496
AGE 0.009963 1.010012 0.012568 0.793 0.4280
STAGE 0.978642 2.660840 0.126621 7.729 1.08e-14
Likelihood ratio test=75.12 on 3 df, p=3.417e-16

## Sheet: Table S8
Table S8: RCC-bone met flow panel
	Antibody	Clone	Dilution (working)	Color	Dilution (2X)	Volume (uL)		Laser	Company	Cat. No
T-cell	CD3	UCHT1	1 in 200	BV421	1 in 100	5		405	Biolegend	300434
	CD8	RPA-T8	1 in 100	BUV737	1 in 50	10		UV	Invitrogen	367-0088-41
	CD4	OKT4	1 in 100	APC-Cy7	1 in 50	10		633	Biolegend	317450
	PDCD1	MIH4	1 in 200	PE	1 in 100	5		532/561	Thermo	12-9969-42
	FOXP3	PCH101	1 in 100	AF488	1 in 50	10		488	Invitrogen	53-4776-71
	LAG3	3DS223H	1 in 200	PE/Cy7	1 in 100	5		532/561	Thermo	25-2239-42
	CD25	BC96	1 in 200	BV786/SB780	1 in 100	5		532/561	Thermo	15-0259-42
	CD45	HI30	1 in 200	BV570	1 in 100	5		405	Biolegend	304034
	CCR8	L263G8	1 in 100	APC	1 in 50	10		633	Biolegend	360610
				FACS Buffer:		435
				Final volume:		500
Myeloid	CD68	Y1/82A	1 in 200	PE/Cy7	1 in 100	5		532/561	Thermo	25-0689-41
	CD64	10.1	1 in 100	PE Dazzle	1 in 50	10		532	biolegend	305032
	TREM2		1 in 50	APC	1 in 25	20		633	RND	FAB17291A
	CD45		1 in 200	BV570	1 in 100	5		405	Biolegend	304034
	CD11b	M1/70	1 in 200	BUV737	1 in 100	5		UV	BD Horizon	564443
	SPP1	223126	1 in 50	Fluorescein	1 in 25	20		488	RND	IC14331F
				FACS Buffer:		435
				Final volume:		500
